# Supplementary material for: 2-Nitro-N-(8-quinolyl)benzamide
Source: Acta Crystallogr Sect E Struct Rep Online. 2008 Nov 20;64(Pt 12):o2392. doi: 10.1107/S160053680803777X (PMC2959943; doi:10.1107/S160053680803777X)
Supplement: Supplementary file 1 [file e-64-o2392-sup1.cif]

##############################################################################
###                                                                        ###
###        Electronic paper (Acta Crystallographica Section E)             ###
###                                                                        ###
##############################################################################
#                                                                            #
# This CIF contains the data in a paper accepted for publication in Acta     #
# Crystallographica Section E. It conforms to the requirements of Notes      #
# for Authors for Section E, and has been peer reviewed under the auspices   #
# of the IUCr Commission on Journals.                                        #
#                                                                            #
# Full details of the Crystallographic Information File format               #
# are given in the paper "The Crystallographic Information File (CIF):       #
# a New Standard Archive File for Crystallography" by S. R. Hall, F. H.      #
# Allen and I. D. Brown [Acta Cryst. (1991), A47, 655-685].                  #
#                                                                            #
# The current version of the core CIF dictionary is obtainable from          #
# ftp://ftp.iucr.org/pub/cif_core.dic. The current version number is 2.4.    #
#                                                                            #
# Software is freely available for graphical display of the structure(s) in  #
# this CIF.  For information consult the CIF home page http://www.iucr.org/  #
# cif/home.html                                                              #
#                                                                            #
# This file may be used for bona fide research purposes within the           #
# scientific community so long as proper attribution is given to the journal # 
# article from which it was obtained.                                        #
#                                                                            #
##############################################################################
                                             
data_global
_audit_creation_method     'SHELXL-97'
_journal_date_recd_electronic     2008-11-13
_journal_date_accepted     2008-11-14
_journal_name_full     'Acta Crystallographica, Section E'
_journal_year     2008
_journal_volume     64
_journal_issue     12
_journal_page_first     o2392
_journal_page_last     o2392
_journal_paper_category     QO
_journal_coeditor_code     CI2716
_publ_contact_author_name     'Gang Lei'
_publ_contact_author_address
;
School of Chemistry and Chemical Engineering
China West Normal University
Nanchong 637002
Peoples' Republic of China
;
_publ_contact_author_email     'leigang307@yahoo.com.cn'
_publ_contact_author_fax     ?
_publ_contact_author_phone     ?
_publ_section_title
;
2-Nitro-<i>N</i>-(8-quinolyl)benzamide
;
loop_
    _publ_author_name
    _publ_author_footnote
    _publ_author_address
    'Gang Lei' .
;
School of Chemistry and Chemical Engineering
China West Normal University
Nanchong 637002
People's Republic of China
;
    'Lin-Hai Jing' .
;
School of Chemistry and Chemical Engineering
China West Normal University
Nanchong 637002
People's Republic of China
;
    'Li Zhou' .
;
School of Chemistry and Chemical Engineering
China West Normal University
Nanchong 637002
People's Republic of China
;
data_I
_audit_creation_method     SHELXL-97
_chemical_name_systematic
;
2-Nitro-<i>N</i>-(8-quinolyl)benzamide
;
_chemical_name_common     ?
_chemical_formula_moiety     'C16 H11 N3 O3'
_chemical_formula_sum     'C16 H11 N3 O3'
_chemical_formula_iupac     'C16 H11 N3 O3'
_chemical_formula_weight     293.28
_chemical_melting_point     ?
_symmetry_cell_setting     monoclinic
_symmetry_space_group_name_H-M     'P 21/c'
_symmetry_space_group_name_Hall     '-P 2ybc'
loop_
    _symmetry_equiv_pos_as_xyz
    'x, y, z'
    '-x, y+1/2, -z+1/2'
    '-x, -y, -z'
    'x, -y-1/2, z-1/2'
_cell_length_a     12.430(3)
_cell_length_b     10.144(3)
_cell_length_c     11.528(3)
_cell_angle_alpha     90
_cell_angle_beta     116.449(3)
_cell_angle_gamma     90
_cell_volume     1301.4(6)
_cell_formula_units_Z     4
_cell_measurement_reflns_used     3984
_cell_measurement_theta_min     3.24
_cell_measurement_theta_max     27.47
_cell_measurement_temperature     93(2)
_exptl_crystal_description     Block
_exptl_crystal_colour     white
_exptl_crystal_size_max     0.50
_exptl_crystal_size_mid     0.40
_exptl_crystal_size_min     0.15
_exptl_crystal_density_diffrn     1.497
_exptl_crystal_density_meas     ?
_exptl_crystal_density_method     'not measured'
_exptl_crystal_F_000     608
_exptl_absorpt_coefficient_mu     0.107
_exptl_absorpt_correction_type     none
_exptl_absorpt_process_details     ?
_exptl_absorpt_correction_T_min     ?
_exptl_absorpt_correction_T_max     ?
_exptl_special_details
;
;
_diffrn_ambient_temperature     93(2)
_diffrn_radiation_type     MoK\a
_diffrn_radiation_wavelength     0.71073
_diffrn_radiation_source     'fine-focus sealed tube'
_diffrn_radiation_monochromator     graphite
_diffrn_measurement_device_type     'Rigaku R-AXIS RAPID'
_diffrn_measurement_method     '\w scans'
_diffrn_detector_area_resol_mean     ?
_diffrn_reflns_number     10410
_diffrn_reflns_av_R_equivalents     0.0293
_diffrn_reflns_av_sigmaI/netI     0.0315
_diffrn_reflns_theta_min     3.54
_diffrn_reflns_theta_max     27.47
_diffrn_reflns_theta_full     27.47
_diffrn_measured_fraction_theta_max     0.991
_diffrn_measured_fraction_theta_full     0.991
_diffrn_reflns_limit_h_min     -16
_diffrn_reflns_limit_h_max     16
_diffrn_reflns_limit_k_min     -12
_diffrn_reflns_limit_k_max     13
_diffrn_reflns_limit_l_min     -14
_diffrn_reflns_limit_l_max     11
_diffrn_standards_number     0
_diffrn_standards_interval_count     .
_diffrn_standards_interval_time     .
_diffrn_standards_decay_%     ?
_refine_special_details
;
Refinement of <i>F</i>^2^ against ALL reflections. The weighted <i>R</i>-factor
<i>wR</i> and goodness of fit <i>S</i> are based on <i>F</i>^2^, conventional
<i>R</i>-factors <i>R</i> are based on <i>F</i>, with <i>F</i> set to zero for
negative <i>F</i>^2^. The threshold expression of <i>F</i>^2^ >
\s(<i>F</i>^2^) is used only for calculating <i>R</i>-factors(gt) <i>etc</i>.
and is not relevant to the choice of reflections for refinement.
<i>R</i>-factors based on <i>F</i>^2^ are statistically about twice as large
as those based on <i>F</i>, and <i>R</i>- factors based on ALL data will be
even larger.
;
_reflns_number_total     2949
_reflns_number_gt     2679
_reflns_threshold_expression     I>2\s(I)
_refine_ls_structure_factor_coef     Fsqd
_refine_ls_matrix_type     full
_refine_ls_R_factor_all     0.0574
_refine_ls_R_factor_gt     0.0511
_refine_ls_wR_factor_gt     0.1386
_refine_ls_wR_factor_ref     0.1454
_refine_ls_goodness_of_fit_ref     1.003
_refine_ls_restrained_S_all     1.003
_refine_ls_number_reflns     2949
_refine_ls_number_parameters     199
_refine_ls_number_restraints     0
_refine_ls_hydrogen_treatment     constr
_refine_ls_weighting_scheme     calc
_refine_ls_weighting_details
            'calc w=1/[\s^2^(Fo^2^)+(0.089P)^2^+0.36P] where P=(Fo^2^+2Fc^2^)/3'
_atom_sites_solution_hydrogens     geom
_atom_sites_solution_primary     direct
_atom_sites_solution_secondary     difmap
_refine_ls_shift/su_max     0.005
_refine_ls_shift/su_mean     0.001
_refine_diff_density_max     0.223
_refine_diff_density_min     -0.282
_refine_ls_extinction_method     none
_refine_ls_extinction_coef     ?
loop_
    _atom_type_symbol
    _atom_type_description
    _atom_type_scat_dispersion_real
    _atom_type_scat_dispersion_imag
    _atom_type_scat_source
    'C' 'C' 0.0033 0.0016
                         'International Tables Vol C Tables 4.2.6.8 and 6.1.1.4'
    'H' 'H' 0.0000 0.0000
                         'International Tables Vol C Tables 4.2.6.8 and 6.1.1.4'
    'N' 'N' 0.0061 0.0033
                         'International Tables Vol C Tables 4.2.6.8 and 6.1.1.4'
    'O' 'O' 0.0106 0.0060
                         'International Tables Vol C Tables 4.2.6.8 and 6.1.1.4'
_computing_data_collection     'RAPID-AUTO (Rigaku, 2004)'
_computing_cell_refinement     'RAPID-AUTO (Rigaku, 2004)'
_computing_data_reduction     'RAPID-AUTO (Rigaku, 2004)'
_computing_structure_solution     'SHELXS97 (Sheldrick, 2008)'
_computing_structure_refinement     'SHELXL97 (Sheldrick, 2008)'
_computing_molecular_graphics     'XP in SHELXTL (Sheldrick, 2008)'
_computing_publication_material     'SHELXL97 (Sheldrick, 2008)'
loop_
    _atom_site_type_symbol
    _atom_site_label
    _atom_site_fract_x
    _atom_site_fract_y
    _atom_site_fract_z
    _atom_site_U_iso_or_equiv
    _atom_site_adp_type
    _atom_site_calc_flag
    _atom_site_refinement_flags
    _atom_site_occupancy
    _atom_site_disorder_assembly
    _atom_site_disorder_group
    O O1 0.33297(10) 0.27884(13) 0.71053(11) 0.0283(3) Uani d . 1 . .
    O O2 0.42529(10) 0.55360(12) 0.75700(12) 0.0290(3) Uani d . 1 . .
    O O3 0.60516(11) 0.50766(12) 0.90418(11) 0.0291(3) Uani d . 1 . .
    N N1 0.07416(11) 0.46239(13) 0.28513(13) 0.0202(3) Uani d . 1 . .
    N N2 0.23340(11) 0.35402(13) 0.50283(13) 0.0201(3) Uani d . 1 . .
    H H2N 0.2460 0.3835 0.4381 0.024 Uiso calc R 1 . .
    N N3 0.52329(11) 0.49852(13) 0.79419(13) 0.0213(3) Uani d . 1 . .
    C C2 -0.00265(14) 0.52243(15) 0.17885(15) 0.0212(3) Uani d . 1 . .
    H H2 0.0284 0.5671 0.1278 0.025 Uiso calc R 1 . .
    C C3 -0.12782(14) 0.52428(15) 0.13644(16) 0.0223(4) Uani d . 1 . .
    H H3 -0.1791 0.5691 0.0590 0.027 Uiso calc R 1 . .
    C C4 -0.17449(14) 0.46062(15) 0.20824(16) 0.0221(4) Uani d . 1 . .
    H H4 -0.2588 0.4591 0.1803 0.027 Uiso calc R 1 . .
    C C5 -0.13518(14) 0.33419(15) 0.40878(16) 0.0210(3) Uani d . 1 . .
    H H5 -0.2184 0.3298 0.3865 0.025 Uiso calc R 1 . .
    C C6 -0.05278(14) 0.27986(15) 0.52209(16) 0.0215(3) Uani d . 1 . .
    H H6 -0.0800 0.2388 0.5783 0.026 Uiso calc R 1 . .
    C C7 0.07210(14) 0.28306(15) 0.55819(16) 0.0205(3) Uani d . 1 . .
    H H7 0.1275 0.2441 0.6373 0.025 Uiso calc R 1 . .
    C C8 0.11263(13) 0.34276(14) 0.47822(15) 0.0187(3) Uani d . 1 . .
    C C9 0.02839(13) 0.40129(14) 0.35897(15) 0.0181(3) Uani d . 1 . .
    C C10 -0.09602(13) 0.39701(15) 0.32465(15) 0.0194(3) Uani d . 1 . .
    C C11 0.33334(13) 0.32539(15) 0.61325(15) 0.0197(3) Uani d . 1 . .
    C C12 0.44935(13) 0.34895(15) 0.60488(14) 0.0184(3) Uani d . 1 . .
    C C13 0.54399(13) 0.41992(15) 0.69958(15) 0.0189(3) Uani d . 1 . .
    C C14 0.65666(14) 0.42618(15) 0.70338(16) 0.0220(3) Uani d . 1 . .
    H H14 0.7198 0.4741 0.7698 0.026 Uiso calc R 1 . .
    C C15 0.67563(14) 0.36117(15) 0.60838(17) 0.0243(4) Uani d . 1 . .
    H H15 0.7527 0.3629 0.6100 0.029 Uiso calc R 1 . .
    C C16 0.58228(15) 0.29374(16) 0.51112(16) 0.0239(4) Uani d . 1 . .
    H H16 0.5951 0.2518 0.4447 0.029 Uiso calc R 1 . .
    C C17 0.47000(14) 0.28663(15) 0.50942(15) 0.0216(3) Uani d . 1 . .
    H H17 0.4070 0.2389 0.4426 0.026 Uiso calc R 1 . .
loop_
    _atom_site_aniso_label
    _atom_site_aniso_U_11
    _atom_site_aniso_U_22
    _atom_site_aniso_U_33
    _atom_site_aniso_U_12
    _atom_site_aniso_U_13
    _atom_site_aniso_U_23
    O1 0.0213(6) 0.0419(7) 0.0199(6) -0.0011(5) 0.0074(5) 0.0064(5)
    O2 0.0197(6) 0.0347(7) 0.0308(7) 0.0053(5) 0.0098(5) -0.0042(5)
    O3 0.0255(6) 0.0327(7) 0.0207(6) -0.0014(5) 0.0026(5) -0.0051(5)
    N1 0.0183(6) 0.0203(6) 0.0204(7) -0.0013(5) 0.0073(5) 0.0005(5)
    N2 0.0168(6) 0.0242(7) 0.0187(7) -0.0022(5) 0.0074(5) 0.0018(5)
    N3 0.0191(6) 0.0210(7) 0.0213(7) -0.0014(5) 0.0067(6) -0.0016(5)
    C2 0.0218(8) 0.0205(7) 0.0200(8) -0.0014(6) 0.0081(6) 0.0023(6)
    C3 0.0201(7) 0.0195(7) 0.0229(8) 0.0002(6) 0.0056(6) 0.0004(6)
    C4 0.0174(7) 0.0197(7) 0.0267(9) 0.0012(6) 0.0076(6) -0.0010(6)
    C5 0.0181(7) 0.0197(7) 0.0271(8) -0.0013(6) 0.0118(6) -0.0031(6)
    C6 0.0244(8) 0.0186(7) 0.0259(9) -0.0027(6) 0.0151(7) -0.0014(6)
    C7 0.0213(8) 0.0188(7) 0.0211(8) -0.0005(6) 0.0092(6) -0.0016(6)
    C8 0.0169(7) 0.0167(7) 0.0216(8) -0.0023(5) 0.0079(6) -0.0034(6)
    C9 0.0184(7) 0.0156(7) 0.0196(8) -0.0014(5) 0.0078(6) -0.0024(6)
    C10 0.0184(7) 0.0165(7) 0.0219(8) -0.0010(5) 0.0077(6) -0.0039(6)
    C11 0.0193(7) 0.0199(7) 0.0188(8) -0.0008(6) 0.0076(6) -0.0015(6)
    C12 0.0171(7) 0.0189(7) 0.0165(7) 0.0014(5) 0.0050(6) 0.0040(5)
    C13 0.0188(7) 0.0181(7) 0.0180(8) 0.0014(5) 0.0066(6) 0.0013(6)
    C14 0.0165(7) 0.0205(7) 0.0259(8) -0.0006(6) 0.0065(6) 0.0007(6)
    C15 0.0216(8) 0.0207(7) 0.0328(9) 0.0030(6) 0.0140(7) 0.0049(7)
    C16 0.0281(8) 0.0219(8) 0.0249(9) 0.0015(6) 0.0148(7) 0.0021(6)
    C17 0.0225(8) 0.0223(8) 0.0189(8) -0.0012(6) 0.0081(6) 0.0009(6)
_geom_special_details
;
All e.s.d.'s (except the e.s.d. in the dihedral angle between two l.s. planes)
are estimated using the full covariance matrix. The cell e.s.d.'s are taken
into account individually in the estimation of e.s.d.'s in distances, angles
and torsion angles; correlations between e.s.d.'s in cell parameters are only
used when they are defined by crystal symmetry. An approximate (isotropic)
treatment of cell e.s.d.'s is used for estimating e.s.d.'s involving l.s.
planes.
;
loop_
    _geom_bond_atom_site_label_1
    _geom_bond_atom_site_label_2
    _geom_bond_site_symmetry_2
    _geom_bond_distance
    _geom_bond_publ_flag
    O1 C11 . 1.219(2) ?
    O2 N3 . 1.2307(17) ?
    O3 N3 . 1.2257(17) ?
    N1 C2 . 1.320(2) ?
    N1 C9 . 1.365(2) ?
    N2 C11 . 1.3562(19) ?
    N2 C8 . 1.4028(19) ?
    N2 H2N . 0.88 ?
    N3 C13 . 1.463(2) ?
    C2 C3 . 1.408(2) ?
    C2 H2 . 0.95 ?
    C3 C4 . 1.366(2) ?
    C3 H3 . 0.95 ?
    C4 C10 . 1.415(2) ?
    C4 H4 . 0.95 ?
    C5 C6 . 1.366(2) ?
    C5 C10 . 1.416(2) ?
    C5 H5 . 0.95 ?
    C6 C7 . 1.417(2) ?
    C6 H6 . 0.95 ?
    C7 C8 . 1.373(2) ?
    C7 H7 . 0.95 ?
    C8 C9 . 1.434(2) ?
    C9 C10 . 1.416(2) ?
    C11 C12 . 1.507(2) ?
    C12 C17 . 1.389(2) ?
    C12 C13 . 1.396(2) ?
    C13 C14 . 1.383(2) ?
    C14 C15 . 1.386(2) ?
    C14 H14 . 0.95 ?
    C15 C16 . 1.383(2) ?
    C15 H15 . 0.95 ?
    C16 C17 . 1.389(2) ?
    C16 H16 . 0.95 ?
    C17 H17 . 0.95 ?
loop_
    _geom_angle_atom_site_label_1
    _geom_angle_atom_site_label_2
    _geom_angle_atom_site_label_3
    _geom_angle_site_symmetry_1
    _geom_angle_site_symmetry_3
    _geom_angle
    _geom_angle_publ_flag
    C2 N1 C9 . . 117.28(13) ?
    C11 N2 C8 . . 128.52(13) ?
    C11 N2 H2N . . 115.7 ?
    C8 N2 H2N . . 115.7 ?
    O3 N3 O2 . . 124.26(14) ?
    O3 N3 C13 . . 118.14(13) ?
    O2 N3 C13 . . 117.59(13) ?
    N1 C2 C3 . . 123.99(15) ?
    N1 C2 H2 . . 118.0 ?
    C3 C2 H2 . . 118.0 ?
    C4 C3 C2 . . 119.02(15) ?
    C4 C3 H3 . . 120.5 ?
    C2 C3 H3 . . 120.5 ?
    C3 C4 C10 . . 119.39(14) ?
    C3 C4 H4 . . 120.3 ?
    C10 C4 H4 . . 120.3 ?
    C6 C5 C10 . . 119.76(14) ?
    C6 C5 H5 . . 120.1 ?
    C10 C5 H5 . . 120.1 ?
    C5 C6 C7 . . 121.88(15) ?
    C5 C6 H6 . . 119.1 ?
    C7 C6 H6 . . 119.1 ?
    C8 C7 C6 . . 119.64(15) ?
    C8 C7 H7 . . 120.2 ?
    C6 C7 H7 . . 120.2 ?
    C7 C8 N2 . . 125.45(14) ?
    C7 C8 C9 . . 119.78(14) ?
    N2 C8 C9 . . 114.76(13) ?
    N1 C9 C10 . . 123.11(14) ?
    N1 C9 C8 . . 117.16(13) ?
    C10 C9 C8 . . 119.70(14) ?
    C4 C10 C5 . . 123.56(14) ?
    C4 C10 C9 . . 117.17(14) ?
    C5 C10 C9 . . 119.23(14) ?
    O1 C11 N2 . . 124.71(14) ?
    O1 C11 C12 . . 121.09(14) ?
    N2 C11 C12 . . 114.12(13) ?
    C17 C12 C13 . . 117.75(14) ?
    C17 C12 C11 . . 119.90(13) ?
    C13 C12 C11 . . 121.93(14) ?
    C14 C13 C12 . . 122.48(15) ?
    C14 C13 N3 . . 117.59(13) ?
    C12 C13 N3 . . 119.80(13) ?
    C13 C14 C15 . . 118.66(14) ?
    C13 C14 H14 . . 120.7 ?
    C15 C14 H14 . . 120.7 ?
    C16 C15 C14 . . 119.96(15) ?
    C16 C15 H15 . . 120.0 ?
    C14 C15 H15 . . 120.0 ?
    C15 C16 C17 . . 120.81(15) ?
    C15 C16 H16 . . 119.6 ?
    C17 C16 H16 . . 119.6 ?
    C12 C17 C16 . . 120.29(15) ?
    C12 C17 H17 . . 119.9 ?
    C16 C17 H17 . . 119.9 ?
loop_
    _geom_torsion_atom_site_label_1
    _geom_torsion_atom_site_label_2
    _geom_torsion_atom_site_label_3
    _geom_torsion_atom_site_label_4
    _geom_torsion_site_symmetry_1
    _geom_torsion_site_symmetry_2
    _geom_torsion_site_symmetry_3
    _geom_torsion_site_symmetry_4
    _geom_torsion
    _geom_torsion_publ_flag
    C9 N1 C2 C3 . . . . -1.5(2) ?
    N1 C2 C3 C4 . . . . 0.0(2) ?
    C2 C3 C4 C10 . . . . 1.4(2) ?
    C10 C5 C6 C7 . . . . -0.7(2) ?
    C5 C6 C7 C8 . . . . 0.4(2) ?
    C6 C7 C8 N2 . . . . 179.31(14) ?
    C6 C7 C8 C9 . . . . 0.0(2) ?
    C11 N2 C8 C7 . . . . -9.2(3) ?
    C11 N2 C8 C9 . . . . 170.17(14) ?
    C2 N1 C9 C10 . . . . 1.7(2) ?
    C2 N1 C9 C8 . . . . -176.46(14) ?
    C7 C8 C9 N1 . . . . 178.25(13) ?
    N2 C8 C9 N1 . . . . -1.14(19) ?
    C7 C8 C9 C10 . . . . 0.0(2) ?
    N2 C8 C9 C10 . . . . -179.40(13) ?
    C3 C4 C10 C5 . . . . 176.77(14) ?
    C3 C4 C10 C9 . . . . -1.2(2) ?
    C6 C5 C10 C4 . . . . -177.25(15) ?
    C6 C5 C10 C9 . . . . 0.6(2) ?
    N1 C9 C10 C4 . . . . -0.4(2) ?
    C8 C9 C10 C4 . . . . 177.72(13) ?
    N1 C9 C10 C5 . . . . -178.44(13) ?
    C8 C9 C10 C5 . . . . -0.3(2) ?
    C8 N2 C11 O1 . . . . 3.0(3) ?
    C8 N2 C11 C12 . . . . 179.71(14) ?
    O1 C11 C12 C17 . . . . 120.18(17) ?
    N2 C11 C12 C17 . . . . -56.67(19) ?
    O1 C11 C12 C13 . . . . -52.2(2) ?
    N2 C11 C12 C13 . . . . 130.96(15) ?
    C17 C12 C13 C14 . . . . -2.1(2) ?
    C11 C12 C13 C14 . . . . 170.39(14) ?
    C17 C12 C13 N3 . . . . 173.65(13) ?
    C11 C12 C13 N3 . . . . -13.8(2) ?
    O3 N3 C13 C14 . . . . -37.9(2) ?
    O2 N3 C13 C14 . . . . 140.59(15) ?
    O3 N3 C13 C12 . . . . 146.16(15) ?
    O2 N3 C13 C12 . . . . -35.4(2) ?
    C12 C13 C14 C15 . . . . 1.0(2) ?
    N3 C13 C14 C15 . . . . -174.87(13) ?
    C13 C14 C15 C16 . . . . 1.1(2) ?
    C14 C15 C16 C17 . . . . -2.0(2) ?
    C13 C12 C17 C16 . . . . 1.2(2) ?
    C11 C12 C17 C16 . . . . -171.51(14) ?
    C15 C16 C17 C12 . . . . 0.9(2) ?
loop_
    _geom_hbond_atom_site_label_D
    _geom_hbond_atom_site_label_H
    _geom_hbond_atom_site_label_A
    _geom_hbond_site_symmetry_A
    _geom_hbond_distance_DH
    _geom_hbond_distance_HA
    _geom_hbond_distance_DA
    _geom_hbond_angle_DHA
    C3 H3 O3 1_454 0.95 2.55 3.209(2) 127
    C4 H4 O2 3_566 0.95 2.48 3.319(2) 147
    C17 H17 O1 4_565 0.95 2.42 3.160(2) 135
