# Supplementary material for: 2-Nitro-N-(8-quinolyl)benzamide
Source: Acta Crystallogr Sect E Struct Rep Online. 2008 Nov 20;64(Pt 12):o2392. doi: 10.1107/S160053680803777X (PMC2959943; doi:10.1107/S160053680803777X)
Supplement: Supplementary file 2 [file e-64-o2392-Isup2.hkl]

# 
# h,k,l, Fc-squared, Fo-squared, sigma(Fo-squared) and status flag 
# 
data_I
_shelx_title ' Y2537 in P2(1)/c' 
_shelx_refln_list_code          4 
_shelx_F_calc_maximum      178.87 
_exptl_crystal_F_000       608.00 
_reflns_d_resolution_high  0.7703 
 
loop_ 
 _symmetry_equiv_pos_as_xyz 
 'x, y, z' 
 '-x, y+1/2, -z+1/2' 
 '-x, -y, -z' 
 'x, -y-1/2, z-1/2' 
 
_cell_length_a    12.4304 
_cell_length_b    10.1437 
_cell_length_c    11.5275 
_cell_angle_alpha  90.000 
_cell_angle_beta  116.449 
_cell_angle_gamma  90.000 
 
_shelx_F_squared_multiplier     1.000 
 
loop_ 
 _refln_index_h 
 _refln_index_k 
 _refln_index_l 
 _refln_F_squared_calc 
 _refln_F_squared_meas 
 _refln_F_squared_sigma 
 _refln_observed_status 
   2   0   0    12271.94    10923.30     28.75 o 
   3   0   0      112.43      103.79      2.43 o 
   4   0   0     2088.88     2129.11     31.39 o 
   5   0   0      484.34      495.33      6.92 o 
   6   0   0       92.73      123.79      7.17 o 
   7   0   0        4.87        7.97      2.61 o 
   8   0   0      315.08      292.47     12.12 o 
   9   0   0     1539.81     1488.58     30.77 o 
  10   0   0      214.62      237.27     18.39 o 
  11   0   0       87.95       94.53     16.54 o 
  12   0   0      261.36      297.45     19.91 o 
  13   0   0        7.72       19.56      4.95 o 
  14   0   0       96.06      103.41     18.15 o 
   2   1   0       18.85       20.00      1.31 o 
   3   1   0      210.77      195.97      4.88 o 
   4   1   0      583.47      518.33      3.61 o 
   5   1   0       29.59       44.88      3.62 o 
   6   1   0        3.96        4.00      1.10 o 
   7   1   0      124.71      135.12      8.29 o 
   8   1   0     1043.47      976.15     17.13 o 
   9   1   0      176.67      167.59      9.98 o 
  10   1   0        0.18        2.81      1.77 o 
  11   1   0        5.44        6.59      1.96 o 
  12   1   0        3.85        3.97      1.73 o 
  13   1   0       54.39       50.77      7.17 o 
  14   1   0       17.94       20.45      4.91 o 
   0   2   0     1468.84     1324.97      9.26 o 
   1   2   0        3.46        6.83      0.57 o 
   2   2   0     1410.04     1188.65      6.84 o 
   3   2   0      699.18      639.13      8.97 o 
   4   2   0       44.79       33.79      2.28 o 
   5   2   0     1277.42     1229.33     10.26 o 
   6   2   0        0.71        1.31      1.16 o 
   7   2   0      444.71      469.65      8.89 o 
   8   2   0      307.46      325.18     10.84 o 
   9   2   0      127.91      160.97      9.90 o 
  10   2   0      301.79      268.93     11.06 o 
  11   2   0      245.23      235.49      8.82 o 
  12   2   0        6.75        5.85      1.92 o 
  13   2   0       18.53       15.98      3.14 o 
  14   2   0        3.86        6.49      2.17 o 
   1   3   0     2005.26     1938.80     12.68 o 
   2   3   0     3076.98     2947.98     13.83 o 
   3   3   0      163.28      154.07      2.61 o 
   4   3   0       27.53       22.94      2.24 o 
   5   3   0      628.97      612.86     12.48 o 
   6   3   0      917.67      939.49     11.05 o 
   7   3   0      542.59      542.56      8.02 o 
   8   3   0     1029.46     1054.44     17.04 o 
   9   3   0       51.39       40.24      3.90 o 
  10   3   0       24.88       22.84      4.62 o 
  11   3   0      187.88      181.93      7.92 o 
  12   3   0       43.61       44.84      5.73 o 
  13   3   0      108.29      114.81     14.49 o 
  14   3   0        8.38        5.49      1.85 o 
   0   4   0     2005.82     1843.22     15.76 o 
   1   4   0      298.60      262.33      5.23 o 
   2   4   0     2593.27     2416.77     30.22 o 
   3   4   0       19.13       19.52      1.86 o 
   4   4   0      162.17      136.45      4.77 o 
   5   4   0      163.77      165.97      4.28 o 
   6   4   0        6.39        9.84      1.87 o 
   7   4   0        9.01        5.59      1.72 o 
   8   4   0        8.01       12.60      1.97 o 
   9   4   0      946.85      986.37     13.92 o 
  10   4   0       96.88       87.93      8.18 o 
  11   4   0        1.04        2.97      1.43 o 
  12   4   0       64.82       70.86      7.88 o 
  13   4   0       17.97       20.02      3.78 o 
   1   5   0      246.33      220.16      3.21 o 
   2   5   0      615.46      618.18     13.83 o 
   3   5   0        0.00        3.40      1.08 o 
   4   5   0     1678.41     1686.19     16.96 o 
   5   5   0      731.86      728.23      9.53 o 
   6   5   0        0.22        3.40      1.61 o 
   7   5   0       22.79       29.28      3.84 o 
   8   5   0        4.58        6.71      2.04 o 
   9   5   0        1.72        3.67      1.71 o 
  10   5   0       54.17       66.45      6.70 o 
  11   5   0       50.81       49.93      5.99 o 
  12   5   0      282.86      307.92     13.12 o 
  13   5   0        0.74        4.91      2.18 o 
   0   6   0      802.36      805.22     11.95 o 
   1   6   0       62.50       65.44      5.11 o 
   2   6   0      129.63      135.64      4.17 o 
   3   6   0      382.90      379.01      5.17 o 
   4   6   0       49.01       62.04      5.17 o 
   5   6   0        4.20        8.32      1.48 o 
   6   6   0       14.17       22.32      3.08 o 
   7   6   0      102.16      114.76     10.37 o 
   8   6   0      539.28      556.78     22.16 o 
   9   6   0       27.03       29.34      3.72 o 
  10   6   0       67.22       62.36      8.14 o 
  11   6   0      136.28      107.72     12.58 o 
  12   6   0        6.41        5.14      2.29 o 
   1   7   0       45.00       61.02      5.14 o 
   2   7   0       53.34       53.96      4.74 o 
   3   7   0      262.81      282.79      7.42 o 
   4   7   0      559.87      607.27     15.09 o 
   5   7   0        1.37        3.42      1.55 o 
   6   7   0       80.22       75.81      7.61 o 
   7   7   0      110.75      123.32      8.49 o 
   8   7   0      607.58      631.36     11.56 o 
   9   7   0       15.38       15.03      2.51 o 
  10   7   0        8.76        4.90      2.00 o 
  11   7   0        0.66        5.84      2.27 o 
  12   7   0        7.00        8.83      3.04 o 
   0   8   0        3.88        5.51      2.26 o 
   1   8   0       24.21       26.82      3.05 o 
   2   8   0        6.51        9.00      2.01 o 
   3   8   0        2.02        4.59      1.32 o 
   4   8   0      118.57      118.20     10.10 o 
   5   8   0        3.77        4.67      1.60 o 
   6   8   0        0.02        2.51      0.90 o 
   7   8   0       22.39       22.35      3.62 o 
   8   8   0      210.91      233.30     13.82 o 
   9   8   0       21.03       23.48      3.58 o 
  10   8   0      125.99      112.97     15.37 o 
  11   8   0        9.72        8.42      3.62 o 
   1   9   0      124.13      142.13     11.26 o 
   2   9   0       10.30       13.33      1.94 o 
   3   9   0      373.27      409.19      9.85 o 
   4   9   0       64.53       66.29      6.02 o 
   5   9   0      137.07      131.43      9.69 o 
   6   9   0       62.57       53.15      4.78 o 
   7   9   0      280.24      300.64     10.53 o 
   8   9   0      115.42      109.10     14.94 o 
   9   9   0        6.77       10.27      2.85 o 
  10   9   0       15.78       11.30      3.06 o 
   0  10   0        0.03        1.16      2.29 o 
   1  10   0       16.41       17.46      2.35 o 
   2  10   0      432.70      464.92     14.20 o 
   3  10   0       56.90       57.37      7.23 o 
   4  10   0       49.75       54.14      5.38 o 
   5  10   0        0.03        3.46      1.53 o 
   6  10   0        3.43        3.83      1.57 o 
   7  10   0       26.63       22.41      5.09 o 
   8  10   0       25.04       26.93      4.53 o 
   9  10   0      100.39       83.64     13.31 o 
   1  11   0        6.25        7.65      1.83 o 
   2  11   0        3.79        6.52      1.71 o 
   3  11   0       40.91       44.79      5.79 o 
   4  11   0       18.35       16.71      2.65 o 
   5  11   0       15.46       11.69      3.98 o 
   6  11   0        0.20        3.60      1.99 o 
   7  11   0       61.17       57.34      8.35 o 
   0  12   0        0.34        3.99      2.01 o 
   1  12   0       78.77       71.23      7.40 o 
   2  12   0        0.01        1.88      1.53 o 
   3  12   0        5.08        7.16      2.51 o 
   4  12   0        3.80        3.95      2.04 o 
   5  12   0       14.89       13.14      3.97 o 
   1  13   0       21.74       14.42      3.68 o 
   2  13   0       78.66       82.66     13.74 o 
 -14   1   1        0.06        3.62      1.48 o 
 -13   1   1       26.49       29.89      4.21 o 
 -12   1   1      213.82      228.73     15.97 o 
 -11   1   1      139.99      155.06     11.47 o 
 -10   1   1        5.19        7.22      1.52 o 
  -9   1   1       45.68       53.88      4.90 o 
  -8   1   1       22.23       28.12      3.07 o 
  -7   1   1      913.11      985.99     10.09 o 
  -6   1   1      677.75      751.47      7.95 o 
  -5   1   1     3587.88     3481.83     19.86 o 
  -4   1   1      788.18      720.11      7.12 o 
  -3   1   1       24.22       26.35      1.61 o 
  -2   1   1     1491.18     1324.05      5.30 o 
   1   1   1        1.38        3.62      0.48 o 
   2   1   1     2346.94     2004.90      8.57 o 
   3   1   1      179.63      143.37      3.36 o 
   4   1   1     2028.90     2019.18     17.08 o 
   5   1   1       12.96       14.35      1.91 o 
   6   1   1       67.46       83.37      6.08 o 
   7   1   1        3.24        5.92      1.45 o 
   8   1   1      738.22      727.57     12.65 o 
   9   1   1     1131.30     1171.92     12.83 o 
  10   1   1      801.17      831.36     13.30 o 
  11   1   1       37.48       38.48      4.24 o 
  12   1   1      126.61      121.07     11.35 o 
  13   1   1        5.57        5.49      1.68 o 
 -14   2   1      132.01      130.40     17.99 o 
 -13   2   1        0.24        5.44      1.78 o 
 -12   2   1       23.89       22.87      3.46 o 
 -11   2   1        2.12        2.69      1.67 o 
 -10   2   1      286.78      266.32      7.56 o 
  -9   2   1       84.25       87.79      6.79 o 
  -8   2   1       90.38       91.40      6.81 o 
  -7   2   1      103.22      121.14      5.40 o 
  -6   2   1      945.67      948.75      8.43 o 
  -5   2   1     2200.61     2203.99     27.56 o 
  -4   2   1      148.91      138.17      2.15 o 
  -3   2   1     2181.35     1951.27     12.77 o 
  -2   2   1      782.29      720.40      5.60 o 
  -1   2   1     7107.49     6629.77     41.21 o 
   0   2   1       78.96       61.29      1.76 o 
   1   2   1     2857.54     2727.65      6.03 o 
   2   2   1      106.58       93.98      3.14 o 
   3   2   1      507.41      501.10      4.67 o 
   4   2   1       29.75       30.15      2.28 o 
   5   2   1      229.11      263.67      8.04 o 
   6   2   1     1278.81     1284.60     14.15 o 
   7   2   1       37.10       42.52      4.18 o 
   8   2   1      367.08      389.40     12.81 o 
   9   2   1      675.35      677.30     20.97 o 
  10   2   1      162.56      165.85     11.36 o 
  11   2   1        7.84        8.48      2.24 o 
  12   2   1        4.74        7.44      1.89 o 
  13   2   1       47.01       50.01      9.50 o 
 -14   3   1      110.89       99.92     17.04 o 
 -13   3   1       23.64       29.43      4.74 o 
 -12   3   1      138.87      127.52      9.39 o 
 -11   3   1      231.82      204.20      8.71 o 
 -10   3   1      279.55      264.99     15.88 o 
  -9   3   1      581.26      596.82      9.70 o 
  -8   3   1      302.70      284.77      7.68 o 
  -7   3   1      133.79      127.90      8.99 o 
  -6   3   1      182.93      195.36      5.83 o 
  -5   3   1       31.69       29.08      2.39 o 
  -4   3   1        0.14        2.06      0.55 o 
  -3   3   1      472.45      418.79      4.20 o 
  -2   3   1       79.03       52.40      2.55 o 
  -1   3   1      120.12      127.01      1.98 o 
   0   3   1    31994.67    30492.92    141.91 o 
   1   3   1      747.42      673.97      4.47 o 
   2   3   1     1339.73     1307.75      5.73 o 
   3   3   1     1248.61     1205.47     14.20 o 
   4   3   1     1176.37     1140.48     17.08 o 
   5   3   1      141.68      184.59      6.00 o 
   6   3   1       18.56       18.72      2.26 o 
   7   3   1        0.02        3.85      1.46 o 
   8   3   1      949.46      953.70     12.07 o 
   9   3   1      166.92      179.48     11.79 o 
  10   3   1       70.63       73.21      7.08 o 
  11   3   1      141.25      144.22     10.39 o 
  12   3   1       90.90       88.75      9.47 o 
  13   3   1        1.42        3.15      2.19 o 
 -14   4   1       27.21       25.76      4.43 o 
 -13   4   1       52.94       54.18      7.04 o 
 -12   4   1      265.41      273.21     16.16 o 
 -11   4   1       17.70       18.77      3.44 o 
 -10   4   1       46.70       47.69      6.11 o 
  -9   4   1      127.56      140.67     11.01 o 
  -8   4   1        3.61        5.42      1.72 o 
  -7   4   1       57.04       63.37      6.52 o 
  -6   4   1        1.68        4.06      1.57 o 
  -5   4   1        7.98       10.99      1.35 o 
  -4   4   1      220.99      213.68      5.42 o 
  -3   4   1       92.47       80.05      4.52 o 
  -2   4   1      158.46      145.49      3.02 o 
  -1   4   1      497.05      438.63      3.65 o 
   0   4   1     2185.20     2174.76     16.06 o 
   1   4   1      206.07      212.39      2.68 o 
   2   4   1        1.01        1.85      0.75 o 
   3   4   1      229.14      242.23      3.56 o 
   4   4   1       92.56       92.73      6.93 o 
   5   4   1        2.37        3.59      1.14 o 
   6   4   1      863.36      865.98     15.31 o 
   7   4   1       45.63       44.04      4.46 o 
   8   4   1     2956.08     3167.20     26.61 o 
   9   4   1        0.17        6.42      1.75 o 
  10   4   1        0.01        3.61      1.65 o 
  11   4   1        0.00        3.47      1.20 o 
  12   4   1      274.62      320.51     15.68 o 
  13   4   1        1.03        3.36      1.60 o 
 -13   5   1       16.78       10.56      3.58 o 
 -12   5   1       92.80       92.08      9.60 o 
 -11   5   1      202.92      229.72     13.25 o 
 -10   5   1       80.13       86.76      8.53 o 
  -9   5   1       88.01       91.27      7.27 o 
  -8   5   1      355.66      375.64     12.10 o 
  -7   5   1      290.05      284.61     10.17 o 
  -6   5   1       11.01        9.47      1.70 o 
  -5   5   1     1227.90     1239.06     12.07 o 
  -4   5   1      231.04      206.41      9.49 o 
  -3   5   1      275.65      241.46      7.18 o 
  -2   5   1        4.19        6.39      1.55 o 
  -1   5   1      443.20      413.77      6.23 o 
   0   5   1       28.42       31.43      2.32 o 
   1   5   1      411.72      421.20      6.89 o 
   2   5   1      242.48      262.70      4.58 o 
   3   5   1       20.60       15.82      1.99 o 
   4   5   1      261.69      237.84      5.21 o 
   5   5   1       28.99       33.85      3.44 o 
   6   5   1       39.44       46.10      4.57 o 
   7   5   1      845.39      888.69     11.51 o 
   8   5   1      239.10      249.12     15.15 o 
   9   5   1      168.42      176.86     12.69 o 
  10   5   1      735.13      777.18     18.15 o 
  11   5   1       26.12       34.34      4.94 o 
  12   5   1       13.91       10.76      2.22 o 
 -13   6   1       98.27       92.27     16.36 o 
 -12   6   1        1.38        4.60      2.32 o 
 -11   6   1        2.36        3.14      1.78 o 
 -10   6   1      268.95      301.32      8.05 o 
  -9   6   1      410.68      464.93     12.41 o 
  -8   6   1     1147.64     1265.72     18.16 o 
  -7   6   1      311.18      333.17      6.18 o 
  -6   6   1      742.24      739.81     12.22 o 
  -5   6   1        1.77        4.37      1.00 o 
  -4   6   1      190.31      211.95      5.73 o 
  -3   6   1      689.32      734.61     11.93 o 
  -2   6   1        5.01       10.23      1.91 o 
  -1   6   1      408.72      403.10      6.50 o 
   0   6   1        3.50        4.74      1.02 o 
   1   6   1       91.80      111.19      4.60 o 
   2   6   1        0.00        1.67      1.06 o 
   3   6   1      249.98      234.03      6.80 o 
   4   6   1      284.42      300.59      9.52 o 
   5   6   1      412.90      433.83     10.09 o 
   6   6   1       71.20       76.89      6.40 o 
   7   6   1       99.84      107.19     10.92 o 
   8   6   1        5.88        5.35      1.96 o 
   9   6   1       57.78       60.53      6.85 o 
  10   6   1      203.59      201.32     19.40 o 
  11   6   1       18.13        7.66      2.84 o 
  12   6   1       45.51       33.51      6.19 o 
 -12   7   1       44.80       33.27      6.79 o 
 -11   7   1        6.95       10.96      2.96 o 
 -10   7   1        0.81        5.23      1.85 o 
  -9   7   1      923.84      991.43     16.72 o 
  -8   7   1       70.15       69.79      7.52 o 
  -7   7   1       47.53       51.20      5.24 o 
  -6   7   1        8.05        9.51      1.95 o 
  -5   7   1       19.67       22.11      2.44 o 
  -4   7   1        1.09        3.07      1.02 o 
  -3   7   1      146.93      145.27     10.16 o 
  -2   7   1      462.32      489.43     18.63 o 
  -1   7   1        2.52        5.26      1.46 o 
   0   7   1      303.09      333.26      5.62 o 
   1   7   1      285.67      271.97      5.03 o 
   2   7   1     2104.86     2239.79     38.20 o 
   3   7   1       43.28       54.60      4.93 o 
   4   7   1       18.44       14.89      2.09 o 
   5   7   1       38.99       42.47      3.92 o 
   6   7   1       27.07       23.74      3.55 o 
   7   7   1        9.35       12.10      2.18 o 
   8   7   1       41.08       42.61      5.04 o 
   9   7   1       41.62       38.62      6.40 o 
  10   7   1       17.35       16.13      2.93 o 
  11   7   1        0.01        4.37      2.26 o 
 -11   8   1       51.72       49.36      8.90 o 
 -10   8   1       17.86       12.57      3.90 o 
  -9   8   1      323.87      320.32     15.92 o 
  -8   8   1      421.17      426.52     23.03 o 
  -7   8   1      300.23      348.88     10.87 o 
  -6   8   1        2.43        3.65      0.91 o 
  -5   8   1      102.37      102.72      4.75 o 
  -4   8   1      343.73      365.56      8.97 o 
  -3   8   1       20.96       24.56      3.00 o 
  -2   8   1       71.53       85.35      4.62 o 
  -1   8   1       18.30       17.26      2.37 o 
   0   8   1      130.79      136.12      9.03 o 
   1   8   1      323.48      351.15      7.84 o 
   2   8   1       27.71       29.47      3.55 o 
   3   8   1       50.99       66.27      7.06 o 
   4   8   1       38.57       36.12      4.22 o 
   5   8   1      137.43      143.36      9.20 o 
   6   8   1       29.08       32.42      4.32 o 
   7   8   1       15.14       15.52      2.15 o 
   8   8   1       61.79       53.52      5.77 o 
   9   8   1        8.96        6.54      2.31 o 
  10   8   1      122.24      109.08     16.75 o 
 -10   9   1       20.98       19.72      4.00 o 
  -9   9   1      333.25      359.06     25.06 o 
  -8   9   1      805.25      900.80     27.72 o 
  -7   9   1      264.03      271.67     15.36 o 
  -6   9   1        6.72        6.88      1.74 o 
  -5   9   1       48.18       55.16      5.67 o 
  -4   9   1     1193.58     1297.22     16.52 o 
  -3   9   1        3.15        5.62      1.45 o 
  -2   9   1      453.98      530.39     15.23 o 
  -1   9   1       32.52       39.28      4.12 o 
   0   9   1        4.59        6.39      1.72 o 
   1   9   1      121.39      130.35     11.17 o 
   2   9   1       16.35       14.85      2.74 o 
   3   9   1       82.54       87.56      7.80 o 
   4   9   1       89.51       87.31      8.90 o 
   5   9   1       50.01       48.97      4.64 o 
   6   9   1       40.13       39.57      4.84 o 
   7   9   1        0.05        2.64      1.23 o 
   8   9   1        0.85        3.05      1.87 o 
   9   9   1       20.81       16.94      3.91 o 
  10   9   1        1.38        3.67      2.52 o 
  -9  10   1        2.35        5.37      2.57 o 
  -8  10   1      237.13      286.46     27.26 o 
  -7  10   1       74.55       54.31      8.52 o 
  -6  10   1       36.73       37.11      8.60 o 
  -5  10   1       21.87       17.62      2.91 o 
  -4  10   1       90.75       89.99      8.84 o 
  -3  10   1       36.70       32.53      4.02 o 
  -2  10   1        5.98        7.03      1.70 o 
  -1  10   1      148.10      164.08     13.62 o 
   0  10   1        0.11        2.25      1.27 o 
   1  10   1       47.50       49.07      5.23 o 
   2  10   1       27.13       25.09      3.48 o 
   3  10   1        0.60        2.35      1.38 o 
   4  10   1       14.50       17.36      3.01 o 
   5  10   1       17.81       21.64      3.62 o 
   6  10   1        0.61        3.74      1.77 o 
   7  10   1      137.58      133.58     15.51 o 
   8  10   1        9.80        9.63      4.43 o 
  -8  11   1        0.54        3.29      1.90 o 
  -7  11   1        9.05        9.08      3.19 o 
  -6  11   1       83.13       80.39     12.12 o 
  -5  11   1       20.49       19.95      3.50 o 
  -4  11   1      138.85      145.81     16.59 o 
  -3  11   1       37.98       37.89      5.50 o 
  -2  11   1       30.28       30.22      3.74 o 
  -1  11   1        0.02        2.49      1.38 o 
   0  11   1      155.08      179.40     14.13 o 
   1  11   1       70.08       74.18      7.64 o 
   2  11   1      177.78      183.45     16.87 o 
   3  11   1       22.89       24.95      3.72 o 
   4  11   1      384.97      409.23     11.82 o 
   5  11   1       55.80       44.45      8.03 o 
   6  11   1       47.01       40.73      6.65 o 
   7  11   1      312.29      377.44     49.72 o 
  -6  12   1       40.63       36.51      8.03 o 
  -5  12   1       86.98       64.03     10.72 o 
  -4  12   1       34.88       32.00      6.48 o 
  -3  12   1        0.03        3.31      1.72 o 
  -2  12   1       23.72       15.34      3.31 o 
  -1  12   1       36.58       37.76      5.28 o 
   0  12   1       81.04       76.16      7.91 o 
   1  12   1       20.37       19.71      3.10 o 
   2  12   1       36.82       32.41      4.44 o 
   3  12   1       88.73       81.31     11.45 o 
   4  12   1      121.18      111.28     15.20 o 
   5  12   1        1.39        3.44      2.15 o 
  -2  13   1       11.93       10.25      2.51 o 
  -1  13   1        1.40        4.06      2.02 o 
   0  13   1      143.61      135.12     17.84 o 
   1  13   1      107.97      117.96     17.98 o 
 -15   0   2        0.52        5.91      3.97 o 
 -14   0   2       29.96       22.96      6.22 o 
 -13   0   2       33.54       41.25      7.86 o 
 -12   0   2      948.45      892.27     14.12 o 
 -11   0   2      553.38      416.96     16.51 o 
 -10   0   2       84.29       61.15      7.45 o 
  -9   0   2      308.55      257.38     13.61 o 
  -8   0   2       35.56       33.96      5.08 o 
  -7   0   2      462.77      523.01     16.07 o 
  -6   0   2     3592.61     3729.48     46.23 o 
  -5   0   2       28.23       45.98      3.57 o 
  -4   0   2      242.76      182.95      2.42 o 
  -3   0   2       52.42       37.02      2.75 o 
  -2   0   2     3463.54     3055.53     18.49 o 
  -1   0   2     1399.82     1277.69      3.84 o 
   0   0   2      504.15      500.88      7.19 o 
   1   0   2      265.41      221.69      2.30 o 
   2   0   2      378.58      403.98      4.75 o 
   3   0   2     2109.45     2014.41     17.10 o 
   4   0   2      287.27      283.27     16.87 o 
   5   0   2      157.92      130.83      8.00 o 
   6   0   2      787.95      771.86     15.15 o 
   7   0   2       83.64       83.27      9.67 o 
   8   0   2      796.78      811.80     12.90 o 
   9   0   2       16.45       15.76      4.08 o 
  10   0   2       86.91       88.59     10.19 o 
  11   0   2      315.98      351.77     16.76 o 
  12   0   2       43.29       45.72      8.57 o 
  13   0   2        7.56        7.96      2.81 o 
 -15   1   2       91.30       95.49     13.43 o 
 -14   1   2      219.12      288.40     15.87 o 
 -13   1   2        0.01        3.53      1.53 o 
 -12   1   2       62.85       57.55      5.65 o 
 -11   1   2       55.08       49.01      5.12 o 
 -10   1   2       17.09       16.41      2.53 o 
  -9   1   2       15.19       12.76      1.97 o 
  -8   1   2       48.97       40.05      4.35 o 
  -7   1   2       20.34       23.18      2.28 o 
  -6   1   2     1404.59     1428.22     16.65 o 
  -5   1   2     2247.66     2147.36     12.84 o 
  -4   1   2     1290.92     1242.00     11.21 o 
  -3   1   2     1825.07     1612.93      7.59 o 
  -2   1   2     1205.02     1103.02      4.89 o 
  -1   1   2     7120.19     6565.28      9.78 o 
   0   1   2     2364.89     2171.05      6.26 o 
   1   1   2     2029.12     1993.32      7.98 o 
   2   1   2      141.68      145.09      1.78 o 
   3   1   2      841.76      817.23     10.43 o 
   4   1   2      898.51      851.57     13.54 o 
   5   1   2       79.03       83.03      5.46 o 
   6   1   2       18.03       15.42      2.47 o 
   7   1   2      549.60      529.09     11.41 o 
   8   1   2     1973.04     2068.20     16.04 o 
   9   1   2      271.95      288.69     14.83 o 
  10   1   2      407.38      431.18     10.24 o 
  11   1   2       56.38       47.38      6.11 o 
  12   1   2      123.55      137.14     12.73 o 
  13   1   2       27.20       35.68      6.77 o 
 -15   2   2       14.74       18.94      4.06 o 
 -14   2   2       19.81       13.90      2.51 o 
 -13   2   2        9.55        7.74      1.80 o 
 -12   2   2      161.02      160.69     13.25 o 
 -11   2   2       91.88       97.60      8.97 o 
 -10   2   2       44.71       45.51      5.52 o 
  -9   2   2       17.23       23.24      3.08 o 
  -8   2   2      911.17      861.90     17.76 o 
  -7   2   2      596.54      589.34      5.99 o 
  -6   2   2     2211.82     2244.28     16.58 o 
  -5   2   2      592.39      570.58      5.86 o 
  -4   2   2     1618.73     1401.81      6.75 o 
  -3   2   2     1362.38     1227.44      8.04 o 
  -2   2   2    17086.67    16516.67     44.95 o 
  -1   2   2     2439.65     2402.65     13.29 o 
   0   2   2    24918.62    23174.81     59.49 o 
   1   2   2     1049.05      891.69      4.35 o 
   2   2   2     1821.45     1715.36     10.40 o 
   3   2   2     1542.95     1488.49     17.10 o 
   4   2   2        6.15        5.76      1.17 o 
   5   2   2       73.09       63.05      5.45 o 
   6   2   2       52.97       48.59      4.84 o 
   7   2   2      277.26      262.22      7.47 o 
   8   2   2        5.67        7.98      2.36 o 
   9   2   2       58.89       58.51      6.81 o 
  10   2   2      200.29      224.56     13.51 o 
  11   2   2      327.81      385.53     10.66 o 
  12   2   2        0.82        2.77      1.51 o 
  13   2   2       67.27       48.52     10.15 o 
 -14   3   2        3.05        5.47      1.73 o 
 -13   3   2        2.64        6.40      2.02 o 
 -12   3   2      192.77      181.29     12.11 o 
 -11   3   2      313.19      327.75      7.27 o 
 -10   3   2      729.63      696.92     17.28 o 
  -9   3   2       32.38       30.54      4.02 o 
  -8   3   2       19.21       16.76      2.38 o 
  -7   3   2        0.76        2.24      0.77 o 
  -6   3   2       61.25       72.46      4.38 o 
  -5   3   2      307.79      288.50      4.27 o 
  -4   3   2      486.33      483.03      4.65 o 
  -3   3   2     1586.39     1550.03      8.83 o 
  -2   3   2      141.03      137.86      4.49 o 
  -1   3   2    17424.48    17184.73     19.58 o 
   0   3   2     1180.76     1096.69      5.76 o 
   1   3   2      103.96      114.17      2.43 o 
   2   3   2     3535.92     3508.33     22.11 o 
   3   3   2       11.89       14.63      1.39 o 
   4   3   2      202.70      232.86      4.71 o 
   5   3   2       54.74       59.93      5.89 o 
   6   3   2       12.61        9.79      1.64 o 
   7   3   2      126.55      131.04      8.46 o 
   8   3   2       46.39       44.67      5.55 o 
   9   3   2       13.92       11.05      2.09 o 
  10   3   2       96.90      119.88     12.79 o 
  11   3   2       78.59       68.23      9.07 o 
  12   3   2       58.61       46.58      6.47 o 
 -14   4   2       11.34        8.58      2.20 o 
 -13   4   2      122.14      111.76     13.08 o 
 -12   4   2      265.82      272.07     12.58 o 
 -11   4   2       89.49       88.05      7.74 o 
 -10   4   2        0.67        1.15      1.33 o 
  -9   4   2      250.82      265.55     13.27 o 
  -8   4   2       74.89       78.35      5.17 o 
  -7   4   2      102.09       95.67      4.51 o 
  -6   4   2        0.38        3.27      1.02 o 
  -5   4   2      101.31       88.10      3.37 o 
  -4   4   2        6.97        3.77      0.73 o 
  -3   4   2       71.45       54.84      4.64 o 
  -2   4   2      380.22      350.25      4.52 o 
  -1   4   2       24.42       14.41      1.14 o 
   0   4   2     1028.74      961.49      9.03 o 
   1   4   2      157.76      131.77      6.11 o 
   2   4   2     4450.70     4479.14     34.19 o 
   3   4   2       88.15      114.98      6.86 o 
   4   4   2      391.45      391.28      5.60 o 
   5   4   2       22.71       27.76      3.17 o 
   6   4   2      881.25      875.61     14.18 o 
   7   4   2       64.09       77.15      7.64 o 
   8   4   2      125.15      128.18     10.27 o 
   9   4   2      202.68      211.73     11.56 o 
  10   4   2        0.01        6.66      2.00 o 
  11   4   2       10.50       10.48      4.49 o 
  12   4   2        0.15        3.74      1.62 o 
 -14   5   2       17.01        9.92      3.17 o 
 -13   5   2       27.24       28.48      4.76 o 
 -12   5   2       82.08       80.09      9.29 o 
 -11   5   2        8.15        4.95      2.18 o 
 -10   5   2       39.47       33.48      4.12 o 
  -9   5   2       96.16      105.29      8.15 o 
  -8   5   2       77.58       68.10      6.71 o 
  -7   5   2      422.07      405.63      8.65 o 
  -6   5   2       26.49       27.43      2.99 o 
  -5   5   2      136.50      130.39      6.33 o 
  -4   5   2      497.25      494.74      6.52 o 
  -3   5   2      578.38      551.83      6.32 o 
  -2   5   2      390.59      389.12      6.35 o 
  -1   5   2      176.12      179.05      4.61 o 
   0   5   2       27.21       35.60      3.11 o 
   1   5   2        0.55        2.26      0.88 o 
   2   5   2      909.50      891.23     13.89 o 
   3   5   2       56.05       96.09      7.20 o 
   4   5   2     1535.27     1592.99     23.67 o 
   5   5   2       19.91       24.94      2.57 o 
   6   5   2      174.20      202.36      8.36 o 
   7   5   2      110.45      123.36      9.88 o 
   8   5   2      226.23      233.00     13.53 o 
   9   5   2      180.58      192.83     11.47 o 
  10   5   2       41.43       43.65      4.79 o 
  11   5   2       11.74        7.37      2.00 o 
  12   5   2       12.81       10.99      2.95 o 
 -13   6   2       41.35       37.53      7.52 o 
 -12   6   2        5.15        6.40      2.97 o 
 -11   6   2        0.36        3.14      1.47 o 
 -10   6   2       19.25       17.74      2.68 o 
  -9   6   2     1483.54     1626.87     16.08 o 
  -8   6   2       22.55       22.39      3.70 o 
  -7   6   2      386.79      367.95     11.53 o 
  -6   6   2       43.65       40.41      4.30 o 
  -5   6   2       67.85       65.15      4.61 o 
  -4   6   2     1585.52     1666.49     15.07 o 
  -3   6   2      408.83      381.46      5.58 o 
  -2   6   2     1832.78     1840.04     13.50 o 
  -1   6   2       22.06       23.01      2.11 o 
   0   6   2      940.73      933.72      8.28 o 
   1   6   2      549.32      565.99      6.93 o 
   2   6   2      120.30      157.92      7.85 o 
   3   6   2      139.06      147.28      7.07 o 
   4   6   2       30.88       47.26      4.77 o 
   5   6   2       63.78       66.45      6.49 o 
   6   6   2      101.07      107.03      7.22 o 
   7   6   2       99.23      101.53      8.72 o 
   8   6   2        1.09        3.62      1.33 o 
   9   6   2       48.09       40.44      5.67 o 
  10   6   2       46.62       44.66      6.41 o 
  11   6   2        8.74        6.04      2.45 o 
 -13   7   2       86.69       73.48     10.05 o 
 -12   7   2        1.21        2.52      2.54 o 
 -11   7   2       18.31       10.61      4.04 o 
 -10   7   2       20.32       16.49      3.17 o 
  -9   7   2       20.39       17.38      2.46 o 
  -8   7   2      360.24      380.92     12.37 o 
  -7   7   2      200.80      199.88      8.13 o 
  -6   7   2       10.34        8.57      1.14 o 
  -5   7   2      194.48      194.28      6.51 o 
  -4   7   2      246.15      262.12      7.33 o 
  -3   7   2      267.16      294.99      6.65 o 
  -2   7   2       90.23       93.85     10.39 o 
  -1   7   2      373.19      366.96     13.75 o 
   0   7   2        3.33        4.60      1.38 o 
   1   7   2       28.69       29.39      3.22 o 
   2   7   2       94.27       94.65      7.16 o 
   3   7   2       13.32       13.90      2.31 o 
   4   7   2       73.19       90.11      7.14 o 
   5   7   2       11.14       16.85      3.04 o 
   6   7   2        0.10        2.52      1.29 o 
   7   7   2        0.04        3.95      1.47 o 
   8   7   2        5.89        9.34      2.20 o 
   9   7   2        0.92        2.43      1.67 o 
  10   7   2       38.45       31.06      4.72 o 
  11   7   2       14.87       13.98      3.03 o 
 -12   8   2       15.81       19.14      4.68 o 
 -11   8   2       10.93        8.11      3.16 o 
 -10   8   2      364.62      386.42     13.54 o 
  -9   8   2        2.94        3.34      2.21 o 
  -8   8   2      104.01      110.59     14.11 o 
  -7   8   2       36.14       33.66      3.70 o 
  -6   8   2       44.17       50.54      4.76 o 
  -5   8   2      369.22      382.15      7.22 o 
  -4   8   2      411.87      439.62      6.81 o 
  -3   8   2      300.13      317.49     16.03 o 
  -2   8   2      235.19      235.83      5.67 o 
  -1   8   2       24.85       23.81      3.10 o 
   0   8   2       78.50       72.49      5.85 o 
   1   8   2       18.71       18.48      2.06 o 
   2   8   2        0.32        2.35      1.23 o 
   3   8   2       29.37       30.86      3.82 o 
   4   8   2       61.68       66.14      5.74 o 
   5   8   2        0.31        4.15      1.69 o 
   6   8   2       67.09       69.04      6.13 o 
   7   8   2       15.62       17.95      3.05 o 
   8   8   2       27.27       29.72      3.74 o 
   9   8   2       18.58       18.63      2.96 o 
  10   8   2       28.87       22.98      4.70 o 
 -11   9   2       11.07       12.76      3.78 o 
 -10   9   2       38.66       25.64      5.07 o 
  -9   9   2        3.00        7.26      2.25 o 
  -8   9   2      377.09      395.20     11.91 o 
  -7   9   2       85.16       96.58     11.07 o 
  -6   9   2       43.39       46.37      7.55 o 
  -5   9   2       21.01       25.20      3.10 o 
  -4   9   2      244.75      276.02      7.15 o 
  -3   9   2      117.90      124.44      5.45 o 
  -2   9   2       34.02       44.13      4.50 o 
  -1   9   2      100.28      104.78      8.70 o 
   0   9   2        3.92        5.94      2.65 o 
   1   9   2        2.25        6.06      1.75 o 
   2   9   2        3.79        5.93      1.48 o 
   3   9   2       52.15       64.52      6.13 o 
   4   9   2       77.51       90.19      7.68 o 
   5   9   2       16.42       19.35      3.30 o 
   6   9   2       13.68        9.55      2.36 o 
   7   9   2       71.55       68.05      9.12 o 
   8   9   2       10.07        5.98      1.66 o 
   9   9   2       39.67       34.65      6.45 o 
 -10  10   2       81.72       78.88     10.52 o 
  -9  10   2      586.95      687.06     41.82 o 
  -8  10   2      552.02      644.07     15.02 o 
  -7  10   2       10.67        7.46      2.29 o 
  -6  10   2       27.33       25.46      6.27 o 
  -5  10   2       27.71       31.63      5.21 o 
  -4  10   2        0.10        4.47      1.25 o 
  -3  10   2       46.36       56.31      6.04 o 
  -2  10   2       32.83       40.74      4.28 o 
  -1  10   2        5.50        7.29      1.63 o 
   0  10   2        0.02        2.37      1.26 o 
   1  10   2      148.78      166.06      7.32 o 
   2  10   2       37.96       36.29      4.08 o 
   3  10   2        0.12        2.38      1.38 o 
   4  10   2      138.78      131.74     13.68 o 
   5  10   2      296.80      312.44     14.38 o 
   6  10   2       39.18       31.57      4.55 o 
   7  10   2      104.39       91.70     11.28 o 
   8  10   2       38.88       40.18      7.08 o 
  -8  11   2        3.38        6.41      2.40 o 
  -7  11   2       14.73       13.76      4.19 o 
  -6  11   2       17.66       13.03      5.21 o 
  -5  11   2       40.89       34.78      4.98 o 
  -4  11   2       13.43       12.61      2.98 o 
  -3  11   2        4.42        6.40      1.75 o 
  -2  11   2      176.55      186.54     13.60 o 
  -1  11   2       66.55       71.86      7.17 o 
   0  11   2      138.63      132.77     11.71 o 
   1  11   2       93.74       89.22      7.99 o 
   2  11   2        1.12        3.93      1.59 o 
   3  11   2      142.00      130.01     13.89 o 
   4  11   2       19.51       14.78      2.48 o 
   5  11   2        1.92        3.56      1.75 o 
   6  11   2       23.64       18.37      4.07 o 
  -6  12   2       16.50       16.00      3.56 o 
  -5  12   2       13.81       12.43      2.84 o 
  -4  12   2      175.36      154.88     18.86 o 
  -3  12   2       12.09       16.83      5.85 o 
  -2  12   2      130.03      126.57     12.81 o 
  -1  12   2      441.26      485.87     21.49 o 
   0  12   2       11.79        9.65      2.06 o 
   1  12   2       13.98       11.80      2.71 o 
   2  12   2      106.35       82.79      9.46 o 
   3  12   2        9.41        7.82      2.51 o 
   4  12   2       60.50       59.24      6.99 o 
  -2  13   2       31.56       19.13      4.73 o 
  -1  13   2      166.40      147.50     18.70 o 
   0  13   2      278.08      230.18     24.00 o 
 -15   1   3       25.18       18.85      4.28 o 
 -14   1   3        2.09        4.06      2.03 o 
 -13   1   3      113.66       92.20     10.69 o 
 -12   1   3       56.23       59.30      6.42 o 
 -11   1   3       99.13       72.27      5.74 o 
 -10   1   3        4.00        7.32      1.88 o 
  -9   1   3      254.92      249.08      8.59 o 
  -8   1   3       81.56       85.76      5.61 o 
  -7   1   3     1645.14     1634.91     12.32 o 
  -6   1   3      751.45      788.69      9.39 o 
  -5   1   3     1052.13     1015.75      6.69 o 
  -4   1   3     2152.77     1976.82      9.55 o 
  -3   1   3     2027.68     1824.14      7.05 o 
  -2   1   3     1536.14     1380.04      3.70 o 
  -1   1   3        4.06        4.93      0.73 o 
   0   1   3      595.80      477.15      7.44 o 
   1   1   3      172.65      173.42      1.82 o 
   2   1   3     1160.58     1163.16      9.50 o 
   3   1   3      734.36      726.26      8.63 o 
   4   1   3        5.00        2.78      1.32 o 
   5   1   3      163.27      149.77      6.47 o 
   6   1   3      563.17      543.69     10.54 o 
   7   1   3        2.99        4.37      1.66 o 
   8   1   3     2098.22     2139.90     45.22 o 
   9   1   3      407.26      454.76     13.58 o 
  10   1   3      307.38      336.55     17.41 o 
  11   1   3        6.70        6.67      2.39 o 
  12   1   3       14.30       17.90      3.73 o 
 -15   2   3        1.55        3.94      1.81 o 
 -14   2   3       15.17       12.28      2.30 o 
 -13   2   3        1.49        4.55      1.63 o 
 -12   2   3      282.66      278.92      8.30 o 
 -11   2   3       20.13       17.97      2.69 o 
 -10   2   3       10.47       18.03      2.35 o 
  -9   2   3       39.29       37.64      3.61 o 
  -8   2   3       15.41       27.01      2.56 o 
  -7   2   3      650.06      693.55      6.58 o 
  -6   2   3      101.71      111.91      4.01 o 
  -5   2   3        3.66        3.95      0.54 o 
  -4   2   3       20.29       16.48      1.08 o 
  -3   2   3      120.50       98.21      4.23 o 
  -2   2   3      167.65      160.33      2.50 o 
  -1   2   3     3184.98     3057.86     11.21 o 
   0   2   3      845.02      805.06      5.80 o 
   1   2   3       68.14       74.51      3.11 o 
   2   2   3      586.09      562.71      5.20 o 
   3   2   3        0.14        2.97      0.83 o 
   4   2   3        4.70        3.91      1.31 o 
   5   2   3        1.92        3.14      1.15 o 
   6   2   3      717.51      680.99     12.59 o 
   7   2   3      422.20      419.89     12.04 o 
   8   2   3     2135.91     2303.60     24.89 o 
   9   2   3       50.88       45.12      5.38 o 
  10   2   3        1.52        5.61      2.13 o 
  11   2   3       44.96       38.71      6.41 o 
  12   2   3       44.17       30.96      5.99 o 
 -15   3   3       84.13       72.71     14.55 o 
 -14   3   3       62.33       56.57      8.07 o 
 -13   3   3       25.09       16.79      4.37 o 
 -12   3   3       11.40        8.09      2.16 o 
 -11   3   3      142.59      125.76      5.57 o 
 -10   3   3       12.25        9.55      1.87 o 
  -9   3   3      125.38      142.07      9.84 o 
  -8   3   3      238.21      226.61      7.07 o 
  -7   3   3      876.54      876.55     11.77 o 
  -6   3   3     1839.55     1925.88     19.12 o 
  -5   3   3       11.28        8.16      0.94 o 
  -3   3   3       94.55       77.47      2.71 o 
  -2   3   3      744.31      681.28      4.67 o 
  -1   3   3      590.88      566.96      4.34 o 
   0   3   3      361.22      324.02      4.33 o 
   1   3   3       10.49       15.95      1.36 o 
   2   3   3      145.82      168.99      3.83 o 
   3   3   3      915.54      971.71     10.74 o 
   4   3   3     1179.16     1259.34     16.14 o 
   5   3   3        0.02        1.90      1.09 o 
   6   3   3     1474.49     1524.22     22.14 o 
   7   3   3       43.46       38.06      4.83 o 
   8   3   3      281.60      256.70     13.27 o 
   9   3   3        2.49        4.46      1.77 o 
  10   3   3       17.12       15.63      2.98 o 
  11   3   3        0.17        4.75      1.75 o 
  12   3   3       15.21       17.52      4.18 o 
 -14   4   3      222.62      272.47     20.48 o 
 -13   4   3        4.62        5.35      1.88 o 
 -12   4   3        3.06        3.40      1.61 o 
 -11   4   3       13.15       10.98      2.16 o 
 -10   4   3       15.69       21.06      3.31 o 
  -9   4   3        0.26        1.78      0.86 o 
  -8   4   3       62.22       62.43      5.00 o 
  -7   4   3      107.29      111.00      6.76 o 
  -6   4   3       24.77       27.25      2.54 o 
  -5   4   3      387.74      320.80      3.57 o 
  -4   4   3      903.77      911.35     26.70 o 
  -3   4   3     2287.09     2363.86     21.54 o 
  -2   4   3     1015.04      952.60      7.32 o 
  -1   4   3      292.59      296.56      7.16 o 
   0   4   3       44.48       39.08      2.38 o 
   1   4   3      508.85      530.68      5.14 o 
   2   4   3     1673.45     1782.04     15.92 o 
   3   4   3      105.08      109.91      8.30 o 
   4   4   3      117.85      118.10      4.75 o 
   5   4   3       95.99      107.91      7.61 o 
   6   4   3      124.23      118.89      6.29 o 
   7   4   3      244.09      244.22      6.09 o 
   8   4   3        0.02        3.20      1.40 o 
   9   4   3       34.63       38.53      4.31 o 
  10   4   3      222.01      240.97     10.37 o 
  11   4   3      135.16      153.32     11.46 o 
  12   4   3       33.71       26.18      5.92 o 
 -14   5   3       36.22       35.16      7.24 o 
 -13   5   3        2.42        4.65      2.00 o 
 -12   5   3       57.58       49.88      6.76 o 
 -11   5   3       45.26       42.81      5.73 o 
 -10   5   3        8.97       11.82      2.48 o 
  -9   5   3       58.92       56.45      5.55 o 
  -8   5   3       19.07       22.19      2.29 o 
  -7   5   3      199.40      199.93      4.08 o 
  -6   5   3      339.85      323.11      4.06 o 
  -5   5   3      131.86      125.68      3.53 o 
  -4   5   3      465.82      516.27      4.68 o 
  -3   5   3      108.28       97.85      2.89 o 
  -2   5   3     7190.98     7612.09     41.43 o 
  -1   5   3       19.66       23.31      2.25 o 
   0   5   3     4945.14     5320.38     61.06 o 
   1   5   3       21.06       27.45      2.73 o 
   2   5   3      342.72      366.49      5.78 o 
   3   5   3      162.82      180.83     11.30 o 
   4   5   3       17.46       18.51      2.46 o 
   5   5   3      139.95      160.58      9.31 o 
   6   5   3       72.00       78.31      8.29 o 
   7   5   3        0.09        2.04      1.29 o 
   8   5   3      100.70      102.57      8.71 o 
   9   5   3        1.85        3.19      1.51 o 
  10   5   3        6.08        8.20      2.76 o 
  11   5   3       19.04       21.40      5.25 o 
 -13   6   3       18.62       16.12      4.03 o 
 -12   6   3        4.69        8.62      3.26 o 
 -11   6   3      213.78      224.53     20.32 o 
 -10   6   3       22.99       26.86      3.96 o 
  -9   6   3     1180.52     1262.31     15.95 o 
  -8   6   3      141.95      149.31      8.46 o 
  -7   6   3       35.99       34.62      2.84 o 
  -6   6   3      123.29      111.49      6.19 o 
  -5   6   3       41.65       35.61      2.87 o 
  -4   6   3       20.60       19.69      1.79 o 
  -3   6   3      235.78      214.11      4.35 o 
  -2   6   3      494.10      537.13      6.19 o 
  -1   6   3     2536.44     2631.07     19.19 o 
   0   6   3      358.67      375.15      5.09 o 
   1   6   3        8.01        9.21      1.49 o 
   2   6   3      188.46      189.60      6.23 o 
   3   6   3      248.74      254.24      8.15 o 
   4   6   3      157.12      163.93      9.44 o 
   5   6   3        3.77        7.35      1.84 o 
   6   6   3      622.09      669.32     11.52 o 
   7   6   3       16.25       11.12      2.37 o 
   8   6   3       25.94       22.82      4.70 o 
   9   6   3       14.36       13.51      2.50 o 
  10   6   3       11.57        9.37      2.60 o 
  11   6   3      125.44      107.51     15.25 o 
 -13   7   3       20.30       14.32      3.37 o 
 -12   7   3       22.58       17.27      3.63 o 
 -11   7   3        2.91        5.46      3.07 o 
 -10   7   3      116.29      120.20     11.91 o 
  -9   7   3      712.54      752.46     23.63 o 
  -8   7   3      619.25      650.19     13.37 o 
  -7   7   3       40.16       33.53      3.69 o 
  -6   7   3        3.56        3.90      1.07 o 
  -5   7   3       20.87       23.74      2.29 o 
  -4   7   3      157.66      174.69      9.63 o 
  -3   7   3        4.24        3.69      1.07 o 
  -2   7   3       67.81       73.90      5.48 o 
  -1   7   3        0.03        2.47      1.00 o 
   0   7   3      277.83      263.88      7.77 o 
   1   7   3       16.06       14.31      2.63 o 
   2   7   3      136.40      139.26      8.06 o 
   3   7   3        0.46        4.04      1.44 o 
   4   7   3      168.79      160.88      9.20 o 
   5   7   3       71.20       62.89      5.23 o 
   6   7   3      340.56      367.82     11.38 o 
   7   7   3      113.22      117.53     10.63 o 
   8   7   3      192.45      181.76     12.93 o 
   9   7   3       79.92       64.44      9.92 o 
  10   7   3       22.23       22.95      4.30 o 
 -12   8   3       72.70       56.66     10.49 o 
 -11   8   3        4.64        3.26      2.23 o 
 -10   8   3     1376.43     1561.81     23.30 o 
  -9   8   3       17.07       16.95      4.54 o 
  -8   8   3      994.31     1074.76     21.26 o 
  -7   8   3       91.21      105.83      8.93 o 
  -6   8   3        1.49        2.27      1.25 o 
  -5   8   3        8.62       13.25      2.22 o 
  -4   8   3       52.72       56.90      5.79 o 
  -3   8   3      135.71      159.18      9.60 o 
  -2   8   3       56.68       52.17      4.97 o 
  -1   8   3      530.38      549.03      7.70 o 
   0   8   3      271.33      275.88      7.20 o 
   1   8   3       53.09       53.91      5.99 o 
   2   8   3        0.08        3.23      1.59 o 
   3   8   3        5.68        9.10      1.74 o 
   4   8   3       63.44       59.14      6.61 o 
   5   8   3       14.31       18.43      2.73 o 
   6   8   3      367.05      390.52     19.16 o 
   7   8   3       88.36       85.11     10.29 o 
   8   8   3        2.17        5.59      1.96 o 
   9   8   3      276.11      322.91     20.96 o 
 -11   9   3        0.12        5.50      2.65 o 
 -10   9   3      300.06      287.00     16.96 o 
  -9   9   3      194.98      206.68     21.09 o 
  -8   9   3       48.53       46.79      5.72 o 
  -7   9   3       43.89       44.14      4.79 o 
  -6   9   3        6.09        7.27      3.05 o 
  -5   9   3      101.32      116.30     13.88 o 
  -4   9   3       11.45        9.77      2.62 o 
  -3   9   3       17.43       17.22      3.48 o 
  -2   9   3      535.77      594.31     21.85 o 
  -1   9   3      643.31      698.04     10.61 o 
   0   9   3       84.09       94.69      9.64 o 
   1   9   3       14.78       16.46      2.53 o 
   2   9   3       55.01       62.06      6.78 o 
   3   9   3        2.79        3.86      1.66 o 
   4   9   3      235.19      256.19      8.51 o 
   5   9   3       92.45       93.01     10.46 o 
   6   9   3       30.26       28.57      3.96 o 
   7   9   3        2.27        5.62      1.76 o 
   8   9   3       24.69       25.24      3.81 o 
 -10  10   3       67.69       57.01      9.31 o 
  -9  10   3       26.44       23.48      4.62 o 
  -8  10   3        3.80        6.18      2.55 o 
  -7  10   3       14.75       15.77      3.10 o 
  -6  10   3        0.10        4.50      1.97 o 
  -5  10   3       40.99       40.48      6.14 o 
  -4  10   3       19.12       12.38      2.89 o 
  -3  10   3       14.58       12.04      2.16 o 
  -2  10   3        3.65        4.75      1.11 o 
  -1  10   3      230.86      268.32      8.30 o 
   0  10   3      181.93      218.27      9.40 o 
   1  10   3       78.01       80.46      8.03 o 
   2  10   3       41.97       48.35      6.22 o 
   3  10   3      187.15      204.43      8.67 o 
   4  10   3       31.26       26.27      3.96 o 
   5  10   3       92.28       73.27     10.33 o 
   6  10   3       36.14       24.42      4.62 o 
   7  10   3       43.10       30.03      6.41 o 
  -8  11   3        7.10        7.64      3.61 o 
  -7  11   3      196.24      204.86     12.11 o 
  -6  11   3       18.84       15.37      4.31 o 
  -5  11   3      195.35      211.11     16.85 o 
  -4  11   3       24.17       24.81      3.88 o 
  -3  11   3       10.23        8.43      4.49 o 
  -2  11   3      123.64      115.53     12.54 o 
  -1  11   3        0.80        3.78      1.53 o 
   0  11   3      220.93      237.29     17.50 o 
   1  11   3      298.45      347.27     15.78 o 
   2  11   3       27.30       24.64      4.48 o 
   3  11   3       31.75       34.28      4.65 o 
   4  11   3        0.00        3.28      1.68 o 
   5  11   3       33.61       28.32      4.63 o 
  -6  12   3       74.19       64.75     13.25 o 
  -5  12   3       12.92        8.50      3.46 o 
  -4  12   3       52.67       38.36      8.27 o 
  -3  12   3       60.89       48.49      8.30 o 
  -2  12   3      146.08      142.83     18.91 o 
  -1  12   3       45.92       42.46      6.08 o 
   0  12   3       32.24       31.01      4.41 o 
   1  12   3        0.23        2.06      1.38 o 
   2  12   3       12.76       13.54      2.86 o 
   3  12   3       10.10       10.05      2.68 o 
 -15   0   4       59.14       40.70      9.24 o 
 -14   0   4      212.13      251.97     11.41 o 
 -13   0   4      262.59      263.07     16.52 o 
 -12   0   4      172.99      170.82     13.20 o 
 -11   0   4       99.93       76.42     11.22 o 
 -10   0   4      284.23      275.99     25.54 o 
  -9   0   4        0.31        1.38      1.53 o 
  -8   0   4       73.98       58.81      7.87 o 
  -7   0   4      329.73      250.03      4.93 o 
  -6   0   4      836.70      897.19     18.27 o 
  -5   0   4      166.18      176.06      6.10 o 
  -4   0   4        0.46        5.07      1.27 o 
  -3   0   4        0.00        3.18      0.62 o 
  -2   0   4      559.76      460.04      2.56 o 
  -1   0   4       81.01       58.66      5.88 o 
   0   0   4     1171.21     1136.52      6.97 o 
   1   0   4     2270.45     2295.11     18.74 o 
   2   0   4       97.32       97.61      2.97 o 
   3   0   4     2583.72     2820.69     31.78 o 
   4   0   4     1248.37     1347.42     32.48 o 
   5   0   4       61.75       66.79      6.85 o 
   6   0   4      989.06      980.70     21.76 o 
   7   0   4      350.88      370.15     23.33 o 
   8   0   4      515.99      531.38     29.09 o 
   9   0   4       31.94       34.43      6.51 o 
  10   0   4       10.77       22.84      4.99 o 
  11   0   4      130.42      136.40     23.54 o 
  12   0   4       92.19       68.36     14.70 o 
 -15   1   4        2.69        4.45      2.41 o 
 -14   1   4        0.35        1.54      1.65 o 
 -13   1   4        2.30        5.15      1.89 o 
 -12   1   4      247.93      206.74      7.89 o 
 -11   1   4       21.57       10.17      2.74 o 
 -10   1   4       53.10       44.33      5.21 o 
  -9   1   4      611.59      604.71     11.99 o 
  -8   1   4      292.47      301.38      4.42 o 
  -7   1   4        0.04        3.34      0.97 o 
  -6   1   4      254.31      247.92      3.16 o 
  -5   1   4      189.28      193.66      2.38 o 
  -4   1   4       52.13       51.41      2.60 o 
  -3   1   4     2016.94     1945.58      9.03 o 
  -2   1   4       96.06       91.63      1.03 o 
  -1   1   4      124.88       95.40      1.81 o 
   0   1   4       21.11       24.23      1.37 o 
   1   1   4     1811.22     1883.57     19.93 o 
   2   1   4     2389.75     2538.57     19.33 o 
   3   1   4      421.05      416.27      4.25 o 
   4   1   4      440.73      479.91      9.36 o 
   5   1   4      173.72      163.68      9.99 o 
   6   1   4      785.86      778.19     14.91 o 
   7   1   4      316.94      330.10      9.97 o 
   8   1   4      681.36      754.95     11.76 o 
   9   1   4        3.40        4.94      1.81 o 
  10   1   4        2.35        3.01      1.69 o 
  11   1   4       93.16       92.31     11.39 o 
 -15   2   4       98.08      101.50     15.21 o 
 -14   2   4       41.20       28.81      5.21 o 
 -13   2   4       24.54       13.21      2.78 o 
 -12   2   4      314.31      309.99      7.36 o 
 -11   2   4        1.45        3.15      1.28 o 
 -10   2   4       28.68       29.49      3.72 o 
  -9   2   4       30.49       26.57      2.70 o 
  -8   2   4      107.28       94.51      3.48 o 
  -7   2   4       10.81       16.83      1.79 o 
  -6   2   4      786.53      775.12     11.25 o 
  -5   2   4      886.97      872.58      6.45 o 
  -4   2   4      348.65      308.73      2.59 o 
  -3   2   4       19.44       23.65      1.45 o 
  -2   2   4     1314.66     1312.13      8.00 o 
  -1   2   4      798.65      810.76      5.42 o 
   0   2   4      505.55      547.82      5.31 o 
   1   2   4     1831.05     1871.80     12.98 o 
   2   2   4       81.09       66.34      3.66 o 
   3   2   4      612.71      626.11      7.10 o 
   4   2   4        5.08        6.60      1.25 o 
   5   2   4       44.33       42.64      4.18 o 
   6   2   4       87.92       82.48      6.94 o 
   7   2   4       16.38       21.49      2.80 o 
   8   2   4      405.58      427.20     10.74 o 
   9   2   4       47.50       36.95      3.92 o 
  10   2   4      130.64      128.40     12.63 o 
  11   2   4      219.37      261.60      7.60 o 
 -15   3   4        0.33        4.38      2.05 o 
 -14   3   4        2.93        3.96      2.21 o 
 -13   3   4       16.21        8.34      2.93 o 
 -12   3   4      273.31      268.50      8.05 o 
 -11   3   4        0.24        3.10      1.59 o 
 -10   3   4      446.58      407.60     17.14 o 
  -9   3   4      495.00      485.42     10.64 o 
  -8   3   4      219.83      220.16      5.39 o 
  -7   3   4      563.73      572.60      8.60 o 
  -6   3   4      153.11      165.84      7.06 o 
  -5   3   4       63.81       77.67      6.50 o 
  -4   3   4     1045.08     1050.69      9.07 o 
  -3   3   4     1579.27     1523.94      9.80 o 
  -2   3   4      778.25      796.78      5.87 o 
  -1   3   4      471.17      482.07      4.48 o 
   0   3   4       17.22       13.39      1.39 o 
   1   3   4       73.32      101.35      3.94 o 
   2   3   4      346.79      325.21      3.87 o 
   3   3   4       21.33       23.52      2.74 o 
   4   3   4      162.76      176.66      4.95 o 
   5   3   4       19.14       23.96      4.24 o 
   6   3   4       80.14       89.97      7.20 o 
   7   3   4      136.22      127.89      9.79 o 
   8   3   4       48.03       51.18      5.98 o 
   9   3   4        9.87       16.77      2.84 o 
  10   3   4       69.67       69.43     10.06 o 
  11   3   4       38.62       28.05      4.67 o 
 -15   4   4        8.73        8.13      2.78 o 
 -14   4   4       16.76        8.87      2.46 o 
 -13   4   4        3.12        5.45      2.47 o 
 -12   4   4       67.87       49.91      6.17 o 
 -11   4   4        2.25        4.12      1.69 o 
 -10   4   4      424.92      420.72      7.36 o 
  -9   4   4      563.01      541.42      8.94 o 
  -8   4   4      675.32      659.79     10.54 o 
  -7   4   4     1240.18     1223.69     11.07 o 
  -6   4   4      988.94     1026.26     12.42 o 
  -5   4   4      439.59      420.05     12.35 o 
  -4   4   4      495.10      540.51      8.02 o 
  -3   4   4      731.38      787.15      6.94 o 
  -2   4   4     2861.10     2976.26     23.42 o 
  -1   4   4       21.28       22.75      1.85 o 
   0   4   4      951.47      956.45      6.98 o 
   1   4   4      366.22      374.63      4.42 o 
   2   4   4        3.48        2.21      1.05 o 
   3   4   4        0.18        3.70      1.30 o 
   4   4   4       13.42       16.23      2.70 o 
   5   4   4       71.11       78.56      6.97 o 
   6   4   4       28.75       36.50      3.34 o 
   7   4   4      322.58      351.36     14.94 o 
   8   4   4      753.90      828.51     17.17 o 
   9   4   4      236.22      251.84      8.88 o 
  10   4   4        6.24        4.87      1.83 o 
  11   4   4        4.36        5.78      2.10 o 
 -14   5   4       46.57       42.73      8.23 o 
 -13   5   4       41.49       44.06      8.19 o 
 -12   5   4       62.25       57.03      7.68 o 
 -11   5   4       10.81       15.68      3.75 o 
 -10   5   4     1170.78     1218.74     16.47 o 
  -9   5   4       71.23       77.64      7.19 o 
  -8   5   4      764.38      713.73      6.55 o 
  -7   5   4      377.18      395.07     13.28 o 
  -6   5   4      580.14      610.40     14.45 o 
  -5   5   4      139.62      177.27      9.59 o 
  -4   5   4      236.15      237.56      5.11 o 
  -3   5   4       11.03        4.48      1.20 o 
  -2   5   4     1170.82     1214.78     11.83 o 
  -1   5   4     5623.04     5768.87     44.61 o 
   0   5   4       14.66       16.84      1.90 o 
   1   5   4       69.10       89.78      7.52 o 
   2   5   4       51.63       50.77      5.38 o 
   3   5   4       45.46       45.67      4.23 o 
   4   5   4      131.45      144.23      9.04 o 
   5   5   4        4.31        7.17      1.90 o 
   6   5   4      153.80      150.13      8.87 o 
   7   5   4      206.72      192.24      8.44 o 
   8   5   4       15.00       16.63      3.28 o 
   9   5   4       69.72       79.60      9.00 o 
  10   5   4       42.90       37.91      6.07 o 
 -14   6   4        0.89        3.81      2.05 o 
 -13   6   4        7.29        9.98      3.38 o 
 -12   6   4       18.45       21.11      4.56 o 
 -11   6   4        1.02        1.99      1.97 o 
 -10   6   4      270.71      263.45     18.34 o 
  -9   6   4      251.13      266.71     11.59 o 
  -8   6   4      622.68      617.25     15.01 o 
  -7   6   4      646.83      673.82     14.51 o 
  -6   6   4        6.67       11.43      2.44 o 
  -5   6   4      214.02      207.71      9.94 o 
  -4   6   4      688.72      726.93     11.07 o 
  -3   6   4       36.88       36.33      3.01 o 
  -2   6   4       68.68       85.88      4.11 o 
  -1   6   4     1129.69     1164.14     11.25 o 
   0   6   4      466.43      435.04     10.85 o 
   1   6   4      274.57      266.28      9.38 o 
   2   6   4       76.66       76.69      6.76 o 
   3   6   4      111.41      113.42      6.43 o 
   4   6   4      217.33      250.40      6.33 o 
   5   6   4       65.14       58.97      6.85 o 
   6   6   4      138.23      133.98      8.81 o 
   7   6   4       34.75       27.03      4.56 o 
   8   6   4        0.46        4.88      1.94 o 
   9   6   4        3.83        7.05      2.28 o 
  10   6   4       13.34        9.19      2.39 o 
 -13   7   4      145.63      176.77     22.11 o 
 -12   7   4       23.23       21.55      4.35 o 
 -11   7   4       40.18       34.62      4.69 o 
 -10   7   4        6.44        6.81      2.39 o 
  -9   7   4       23.33       20.35      4.40 o 
  -8   7   4        4.80        5.15      2.03 o 
  -7   7   4        1.06        2.43      1.82 o 
  -6   7   4       32.87       43.06      5.15 o 
  -5   7   4       49.73       44.11      4.17 o 
  -4   7   4       13.33       12.88      1.49 o 
  -3   7   4      349.04      364.03      8.81 o 
  -2   7   4      165.19      172.33      6.65 o 
  -1   7   4        4.11        5.54      1.45 o 
   0   7   4        3.45        3.58      1.15 o 
   1   7   4      435.81      448.88     10.89 o 
   2   7   4      643.08      699.44     11.03 o 
   3   7   4      120.56      128.92     10.48 o 
   4   7   4      311.06      305.92     10.99 o 
   5   7   4      148.65      139.85     10.10 o 
   6   7   4       57.12       50.89      5.62 o 
   7   7   4        2.87        4.31      1.73 o 
   8   7   4        0.22        4.00      1.78 o 
   9   7   4      124.70       94.27     11.50 o 
 -12   8   4       13.34       10.67      2.81 o 
 -11   8   4        9.13        6.05      3.34 o 
 -10   8   4        0.09        4.52      2.21 o 
  -9   8   4       39.53       40.95      5.28 o 
  -8   8   4      598.38      633.64     13.41 o 
  -7   8   4      599.15      700.84     15.41 o 
  -6   8   4      386.88      438.18     15.01 o 
  -5   8   4       62.92       57.70      4.52 o 
  -4   8   4       54.87       49.07      3.89 o 
  -3   8   4       73.13       79.06      6.38 o 
  -2   8   4      144.80      133.08      5.88 o 
  -1   8   4        5.84        5.76      2.40 o 
   0   8   4      338.40      355.63     10.81 o 
   1   8   4      328.97      350.92      7.65 o 
   2   8   4       81.00       88.61      7.01 o 
   3   8   4       11.18       13.34      2.16 o 
   4   8   4      154.87      167.87     10.00 o 
   5   8   4       30.26       28.83      4.29 o 
   6   8   4        1.47        1.95      1.35 o 
   7   8   4        6.09        5.59      1.70 o 
   8   8   4       45.28       36.29      4.79 o 
 -11   9   4      108.48      101.18     17.27 o 
 -10   9   4      231.83      238.11     21.82 o 
  -9   9   4      193.25      219.70     15.39 o 
  -8   9   4       36.51       36.92      5.55 o 
  -7   9   4        0.56        2.22      2.16 o 
  -6   9   4       17.37       23.09      3.37 o 
  -5   9   4       29.02       28.63      4.10 o 
  -4   9   4       63.50       65.40      7.52 o 
  -3   9   4      139.05      143.84      6.41 o 
  -2   9   4      130.85      126.55      5.36 o 
  -1   9   4      222.79      235.79      7.11 o 
   0   9   4      112.39      107.82      5.35 o 
   1   9   4        2.91        4.21      1.41 o 
   2   9   4        7.70        5.14      1.53 o 
   3   9   4       15.64       14.42      3.42 o 
   4   9   4      259.78      251.75     14.09 o 
   5   9   4       12.51       15.31      3.18 o 
   6   9   4      147.26      116.35     11.59 o 
   7   9   4        4.13        5.81      2.14 o 
 -10  10   4        0.92        3.43      2.15 o 
  -9  10   4        8.95        7.95      3.01 o 
  -8  10   4        5.66        9.53      2.80 o 
  -7  10   4        0.39        3.42      1.96 o 
  -6  10   4      244.52      282.05     13.39 o 
  -5  10   4      130.30      130.42     14.14 o 
  -4  10   4       51.95       48.77      5.50 o 
  -3  10   4       58.04       51.86      6.75 o 
  -2  10   4        3.01        6.99      1.46 o 
  -1  10   4      440.20      501.46     16.83 o 
   0  10   4       24.20       25.88      4.32 o 
   1  10   4      122.76      105.81     10.57 o 
   2  10   4       83.07       81.65      7.67 o 
   3  10   4        0.01        3.63      1.65 o 
   4  10   4        3.60        3.97      1.81 o 
   5  10   4       29.60       25.36      3.74 o 
   6  10   4        8.28        7.53      3.06 o 
  -8  11   4      289.22      349.11     32.56 o 
  -7  11   4      161.02      167.85     23.43 o 
  -6  11   4        0.30        1.80      1.95 o 
  -5  11   4       88.61       94.99     12.05 o 
  -4  11   4       27.10       22.79      4.65 o 
  -3  11   4       18.13       21.53      4.28 o 
  -2  11   4      623.95      669.69     35.95 o 
  -1  11   4      266.91      259.88     19.96 o 
   0  11   4      466.48      527.94     14.83 o 
   1  11   4       11.03       10.28      2.43 o 
   2  11   4        1.12        2.50      1.62 o 
   3  11   4        0.02        1.75      1.35 o 
   4  11   4       21.46       13.92      2.75 o 
   5  11   4        0.24        5.14      2.17 o 
  -6  12   4        4.46        7.99      2.76 o 
  -5  12   4      126.18       99.84     16.85 o 
  -4  12   4        1.73        4.72      2.49 o 
  -3  12   4        4.00        9.34      2.96 o 
  -2  12   4      343.66      389.71     26.75 o 
  -1  12   4       13.80       11.45      3.38 o 
   0  12   4      218.04      142.64     32.54 o 
   1  12   4        0.07        3.42      2.45 o 
   2  12   4       35.59       20.99      3.46 o 
 -15   1   5       16.74       18.58      3.45 o 
 -14   1   5       10.28        5.82      1.51 o 
 -13   1   5       20.73       19.89      3.35 o 
 -12   1   5        0.57        3.36      1.50 o 
 -11   1   5      115.36      129.55      8.95 o 
 -10   1   5      104.67      119.99      7.00 o 
  -9   1   5       14.32       15.81      2.19 o 
  -8   1   5      549.91      545.49      8.86 o 
  -7   1   5       30.49       30.09      2.10 o 
  -6   1   5     1375.81     1409.26      8.72 o 
  -5   1   5      105.54       76.39      2.99 o 
  -4   1   5     3877.53     3905.41     27.25 o 
  -3   1   5      115.07       82.36      2.90 o 
  -2   1   5      632.15      575.31      4.74 o 
  -1   1   5       39.87       41.97      1.66 o 
   0   1   5      328.03      345.03      2.96 o 
   1   1   5       35.72       37.16      2.10 o 
   2   1   5      318.02      331.75      3.83 o 
   3   1   5      158.58      168.54      3.32 o 
   4   1   5      182.67      166.92     10.11 o 
   5   1   5      127.62      138.89      5.51 o 
   6   1   5     1458.64     1518.40     15.43 o 
   7   1   5      634.08      668.77     11.05 o 
   8   1   5       52.46       56.71      5.75 o 
   9   1   5        9.44       10.65      2.67 o 
  10   1   5       14.95       16.37      3.39 o 
  11   1   5        2.04        2.99      1.72 o 
 -15   2   5        1.56        4.96      2.09 o 
 -14   2   5        1.88        4.44      1.54 o 
 -13   2   5        0.63        3.80      1.46 o 
 -12   2   5      282.75      253.12      9.88 o 
 -11   2   5        1.15        3.11      1.25 o 
 -10   2   5       61.73       73.82      9.30 o 
  -9   2   5      168.39      184.37      4.57 o 
  -8   2   5       11.69        8.84      1.24 o 
  -7   2   5        9.64       18.30      2.50 o 
  -6   2   5        0.49        1.89      0.60 o 
  -5   2   5      350.11      415.26      7.22 o 
  -4   2   5      197.32      191.95      5.77 o 
  -3   2   5     1770.28     1967.38     16.91 o 
  -2   2   5      568.81      560.27      5.13 o 
  -1   2   5       51.61       50.32      2.00 o 
   0   2   5       15.55        9.76      0.92 o 
   1   2   5     1212.66     1180.58      8.44 o 
   2   2   5      875.56      944.88      8.90 o 
   3   2   5      111.10      131.22      4.03 o 
   4   2   5       94.34      107.70      7.98 o 
   5   2   5       89.71       86.89      7.24 o 
   6   2   5        0.44        4.42      1.55 o 
   7   2   5      436.98      449.89     15.61 o 
   8   2   5        7.35        6.38      2.65 o 
   9   2   5       24.73       21.73      3.22 o 
  10   2   5       17.67       15.21      3.05 o 
  11   2   5       25.19       18.62      6.85 o 
 -15   3   5      114.03      103.90     18.05 o 
 -14   3   5       18.85       16.04      3.82 o 
 -13   3   5       42.93       49.42      5.94 o 
 -12   3   5       17.46       13.54      2.72 o 
 -11   3   5      115.37      128.96      7.25 o 
 -10   3   5       11.39        7.67      1.08 o 
  -9   3   5      193.25      207.44      7.00 o 
  -8   3   5       70.21       68.50      4.49 o 
  -7   3   5        1.25        2.02      0.81 o 
  -6   3   5       13.79       19.10      2.64 o 
  -5   3   5        3.34        5.08      0.98 o 
  -4   3   5     3584.09     3797.21     30.55 o 
  -3   3   5      677.63      681.97      5.02 o 
  -2   3   5      423.54      406.24      8.88 o 
  -1   3   5       80.07       91.72      3.21 o 
   0   3   5       23.54       26.32      2.23 o 
   1   3   5        1.47        2.65      0.68 o 
   2   3   5        9.96       12.30      1.63 o 
   3   3   5      303.72      339.18      6.98 o 
   4   3   5      428.40      447.34      8.20 o 
   5   3   5       16.55       12.37      2.29 o 
   6   3   5       11.68       15.92      1.98 o 
   7   3   5       24.39       35.25      3.96 o 
   8   3   5       67.98       61.62      6.14 o 
   9   3   5       24.62       18.90      3.76 o 
  10   3   5       77.88       73.14     12.65 o 
 -15   4   5       14.97       20.38      6.37 o 
 -14   4   5      130.34      110.85     16.12 o 
 -13   4   5        0.06        3.07      1.97 o 
 -12   4   5       61.54       45.63      8.43 o 
 -11   4   5      255.97      235.53     14.71 o 
 -10   4   5      251.13      229.74     18.89 o 
  -9   4   5     1040.27     1044.87     19.16 o 
  -8   4   5       83.93       93.93      2.08 o 
  -7   4   5        1.59        4.04      1.22 o 
  -6   4   5        0.39        3.97      1.26 o 
  -5   4   5      509.25      532.48      7.66 o 
  -4   4   5       68.08       66.77      6.56 o 
  -3   4   5      111.86       99.85      4.02 o 
  -2   4   5      436.49      428.96      5.38 o 
  -1   4   5      201.57      209.25      4.07 o 
   0   4   5      504.61      525.08      7.05 o 
   1   4   5        2.75        3.79      0.97 o 
   2   4   5      100.94      113.95      6.03 o 
   3   4   5      121.90      121.13      6.37 o 
   4   4   5        8.41        9.70      2.33 o 
   5   4   5        8.88       10.58      1.69 o 
   6   4   5      461.68      519.44     13.54 o 
   7   4   5        6.17        7.04      1.95 o 
   8   4   5      588.96      625.27     15.76 o 
   9   4   5      172.78      164.01     14.95 o 
  10   4   5       32.05       31.23      6.42 o 
 -14   5   5        0.04        3.16      1.99 o 
 -13   5   5        6.53        7.55      2.76 o 
 -12   5   5       15.37       11.64      4.33 o 
 -11   5   5      584.16      630.29     11.42 o 
 -10   5   5      100.51      115.35     12.29 o 
  -9   5   5      596.76      631.93     17.39 o 
  -8   5   5      556.96      626.88     22.01 o 
  -7   5   5       25.43       33.81      4.12 o 
  -6   5   5      602.31      640.10     13.92 o 
  -5   5   5       70.61       86.34      7.99 o 
  -4   5   5      177.38      168.85     12.33 o 
  -3   5   5      152.92      169.14      3.20 o 
  -2   5   5        8.60        9.37      1.58 o 
  -1   5   5      102.41      101.78      5.60 o 
   0   5   5       13.62       12.60      2.38 o 
   1   5   5       13.25       12.13      2.63 o 
   2   5   5        5.24        3.34      1.35 o 
   3   5   5      240.53      232.44      9.84 o 
   4   5   5      162.15      166.61      6.34 o 
   5   5   5      148.31      134.59     11.12 o 
   6   5   5       73.53       72.64      8.66 o 
   7   5   5       48.58       51.67      6.38 o 
   8   5   5       45.66       41.14      6.13 o 
   9   5   5        5.99        6.07      1.83 o 
  10   5   5      143.71      151.08     16.36 o 
 -14   6   5       38.72       34.60      7.79 o 
 -13   6   5        0.17        5.13      1.90 o 
 -12   6   5       45.94       38.61      5.29 o 
 -11   6   5       32.56       33.71      5.92 o 
 -10   6   5      153.05      167.38     14.48 o 
  -9   6   5       52.69       61.52      6.71 o 
  -8   6   5        3.00        6.68      2.50 o 
  -7   6   5      556.40      566.75     13.92 o 
  -6   6   5      133.94      166.43     13.01 o 
  -5   6   5       57.17       53.85      6.86 o 
  -4   6   5      110.56      117.19     10.69 o 
  -3   6   5       74.46       67.05      5.41 o 
  -2   6   5      172.04      151.77      6.48 o 
  -1   6   5      104.73      108.57      7.23 o 
   0   6   5       37.95       35.92      4.00 o 
   1   6   5        5.74       10.10      1.64 o 
   2   6   5        1.51        3.02      1.38 o 
   3   6   5      212.99      210.16      8.23 o 
   4   6   5       17.66       17.87      2.49 o 
   5   6   5       61.74       65.83      6.43 o 
   6   6   5       61.64       47.28      6.12 o 
   7   6   5       10.03       12.92      2.44 o 
   8   6   5       76.18       66.65      9.83 o 
   9   6   5       19.96       22.24      3.93 o 
 -13   7   5        0.52        3.70      2.52 o 
 -12   7   5       26.90       19.88      4.89 o 
 -11   7   5       34.77       39.67      5.85 o 
 -10   7   5      263.38      289.48     22.60 o 
  -9   7   5      251.61      270.29     17.54 o 
  -8   7   5      534.67      606.08     14.15 o 
  -7   7   5        0.10        3.42      1.98 o 
  -6   7   5      399.07      422.61     15.06 o 
  -5   7   5      244.87      264.72     13.57 o 
  -4   7   5       22.10       19.53      2.09 o 
  -3   7   5      376.29      397.75      4.46 o 
  -2   7   5      629.47      637.99      8.44 o 
  -1   7   5      290.82      278.75     10.16 o 
   0   7   5     1270.13     1356.54     14.50 o 
   1   7   5     1053.05     1132.95     12.40 o 
   2   7   5      343.38      356.19     13.32 o 
   3   7   5       71.62       70.11      7.48 o 
   4   7   5       59.63       56.55      6.51 o 
   5   7   5      317.98      336.51      7.63 o 
   6   7   5      600.95      654.29     15.17 o 
   7   7   5        0.02        3.91      2.15 o 
   8   7   5      116.53      111.96     12.94 o 
 -12   8   5        1.73        0.03      2.73 o 
 -11   8   5       38.78       37.09      5.64 o 
 -10   8   5       12.76       10.62      3.20 o 
  -9   8   5        0.23        6.68      2.65 o 
  -8   8   5        4.16        6.70      2.47 o 
  -7   8   5      206.20      241.59     18.75 o 
  -6   8   5        0.87        2.69      1.84 o 
  -5   8   5        6.39        5.05      2.02 o 
  -4   8   5       33.23       34.33      3.54 o 
  -3   8   5      535.08      566.10     14.10 o 
  -2   8   5     1870.92     2019.58     22.31 o 
  -1   8   5     1924.64     2067.69     26.52 o 
   0   8   5     1577.80     1771.07     20.77 o 
   1   8   5       11.99       11.80      2.39 o 
   2   8   5       35.81       35.77      3.82 o 
   3   8   5      139.40      131.29      8.21 o 
   4   8   5      101.91       85.12      9.62 o 
   5   8   5       77.39       77.75      8.52 o 
   6   8   5       40.53       35.10      4.26 o 
   7   8   5      129.77      104.22     15.98 o 
   8   8   5       20.36       19.96      3.40 o 
 -11   9   5       18.24       12.11      3.40 o 
 -10   9   5       38.12       24.25      5.50 o 
  -9   9   5       15.76       16.71      4.16 o 
  -8   9   5      241.32      267.52     15.71 o 
  -7   9   5      157.74      176.92     14.60 o 
  -6   9   5       27.98       24.33      5.82 o 
  -5   9   5        8.63       10.13      2.87 o 
  -4   9   5        5.09        5.81      2.27 o 
  -3   9   5        0.33        5.74      2.44 o 
  -2   9   5        1.87        4.33      1.69 o 
  -1   9   5       66.96       61.41      6.65 o 
   0   9   5      311.38      321.11      9.52 o 
   1   9   5       66.32       66.21      6.39 o 
   2   9   5        9.76       10.76      2.28 o 
   3   9   5       12.87       13.75      2.63 o 
   4   9   5      508.48      550.38     19.59 o 
   5   9   5       18.13       18.64      3.28 o 
   6   9   5        1.49        2.59      1.86 o 
 -10  10   5        9.12        9.01      3.67 o 
  -9  10   5       19.65       19.74      3.90 o 
  -8  10   5       74.11       76.66     10.10 o 
  -7  10   5      519.25      565.96     19.47 o 
  -6  10   5        9.59       11.84      3.09 o 
  -5  10   5        2.19        5.55      2.27 o 
  -4  10   5        9.47        5.01      2.47 o 
  -3  10   5        0.44        4.73      2.23 o 
  -2  10   5      396.85      430.91     17.64 o 
  -1  10   5      262.32      280.34     19.13 o 
   0  10   5       13.96       17.03      3.43 o 
   1  10   5      143.41      152.53      9.23 o 
   2  10   5      209.26      191.45     12.29 o 
   3  10   5        7.04        6.20      2.08 o 
   4  10   5        0.31        4.02      1.93 o 
   5  10   5       67.34       52.01      8.05 o 
  -8  11   5        1.96        3.80      2.68 o 
  -7  11   5      132.27      131.51     17.15 o 
  -6  11   5        8.18        5.55      2.42 o 
  -5  11   5      110.30      112.64     15.11 o 
  -4  11   5       22.59       18.87      3.80 o 
  -3  11   5        5.37        9.05      2.77 o 
  -2  11   5        9.94       12.34      3.16 o 
  -1  11   5       82.20       76.13      8.12 o 
   0  11   5       12.25        6.66      2.52 o 
   1  11   5        0.01        2.26      1.94 o 
   2  11   5       62.11       56.43      7.68 o 
   3  11   5        0.33        3.44      1.79 o 
  -5  12   5        7.92        6.70      2.57 o 
  -4  12   5       33.52       25.37      5.01 o 
  -3  12   5       56.16       50.47     11.49 o 
  -2  12   5        6.77        6.52      2.48 o 
  -1  12   5        4.58        5.46      2.47 o 
   0  12   5        0.26        5.01      2.31 o 
   1  12   5       59.65       43.04      7.15 o 
 -16   0   6       34.92       42.92     14.00 o 
 -15   0   6        3.89        4.47      1.59 o 
 -14   0   6      147.30      145.92     18.04 o 
 -13   0   6      129.46      108.65     12.18 o 
 -12   0   6      315.94      272.99     11.55 o 
 -11   0   6      694.01      703.67     57.92 o 
 -10   0   6      169.45      173.18      5.44 o 
  -9   0   6      882.40      894.71     22.27 o 
  -8   0   6      262.45      254.01      6.44 o 
  -7   0   6       14.85       13.41      2.15 o 
  -6   0   6       25.08       26.49      3.01 o 
  -5   0   6      243.27      233.71      4.13 o 
  -4   0   6     4944.88     5322.75     56.02 o 
  -3   0   6     1546.87     1642.88     19.00 o 
  -2   0   6      163.17      176.07      7.71 o 
  -1   0   6      396.03      370.63     11.28 o 
   0   0   6       61.60       84.17      6.59 o 
   1   0   6     2085.52     2293.55     32.30 o 
   2   0   6       61.51       58.86      5.16 o 
   3   0   6      159.25      177.29     12.57 o 
   4   0   6       82.60       74.14      6.42 o 
   5   0   6        1.38        5.66      2.78 o 
   6   0   6       52.65       59.47     11.94 o 
   7   0   6       40.50       47.60      8.38 o 
   8   0   6      268.08      287.52     12.13 o 
   9   0   6        2.67        4.38      2.32 o 
  10   0   6        0.69        3.42      2.49 o 
 -16   1   6        0.41        2.85      1.93 o 
 -15   1   6       19.70       24.25      5.37 o 
 -14   1   6       11.69       14.34      3.05 o 
 -13   1   6       14.58       11.31      2.18 o 
 -12   1   6       53.21       40.18      5.54 o 
 -11   1   6      377.09      335.75      8.05 o 
 -10   1   6      692.21      692.91     10.19 o 
  -9   1   6      943.62      967.60     21.59 o 
  -8   1   6       48.67       44.99      4.24 o 
  -7   1   6       26.54       19.72      2.09 o 
  -6   1   6      398.14      400.90      3.65 o 
  -5   1   6      184.05      213.25      3.73 o 
  -4   1   6      399.39      438.73      3.58 o 
  -3   1   6      954.91      993.18      6.26 o 
  -2   1   6        0.01        1.03      0.49 o 
  -1   1   6       17.90       23.29      3.06 o 
   0   1   6      483.97      496.69      5.36 o 
   1   1   6      129.52      137.25      3.51 o 
   2   1   6      259.60      304.29      4.25 o 
   3   1   6       41.15       45.34      3.35 o 
   4   1   6       28.29       25.59      3.16 o 
   5   1   6        1.66        5.54      1.38 o 
   6   1   6       10.19       13.69      2.43 o 
   7   1   6       65.69       58.09      6.22 o 
   8   1   6       34.36       32.03      4.32 o 
   9   1   6       45.93       37.46      5.96 o 
  10   1   6        0.17        2.33      1.45 o 
 -15   2   6       10.68        6.59      2.85 o 
 -14   2   6        9.00       11.83      2.95 o 
 -13   2   6        1.55        3.86      1.44 o 
 -12   2   6        2.51        3.72      1.17 o 
 -11   2   6     1197.02     1264.32     16.76 o 
 -10   2   6       92.50       91.73      5.94 o 
  -9   2   6     1336.73     1330.40     17.94 o 
  -8   2   6      393.38      376.14      6.91 o 
  -7   2   6      115.78      118.45      2.76 o 
  -6   2   6      144.80      123.08      4.94 o 
  -5   2   6      142.31      135.00      3.50 o 
  -4   2   6       11.47       24.11      1.91 o 
  -3   2   6       14.32       12.18      0.97 o 
  -2   2   6       63.17       59.86      3.33 o 
  -1   2   6      303.31      276.85      2.47 o 
   0   2   6      201.74      193.18      3.09 o 
   1   2   6     2283.16     2358.03     21.19 o 
   2   2   6      330.89      317.77      5.77 o 
   3   2   6       84.21       94.15      5.71 o 
   4   2   6      164.40      152.39      7.36 o 
   5   2   6      244.00      232.15     11.81 o 
   6   2   6      871.62      923.99     18.21 o 
   7   2   6       36.97       34.35      5.28 o 
   8   2   6        0.48        2.32      1.38 o 
   9   2   6        6.10       13.15      3.02 o 
  10   2   6      101.41       80.89     12.35 o 
 -15   3   6       93.39       87.24     17.15 o 
 -14   3   6        0.01        3.97      2.39 o 
 -13   3   6       17.53       22.36      5.01 o 
 -12   3   6       78.94       72.74      8.54 o 
 -11   3   6      261.05      276.00     21.64 o 
 -10   3   6      774.00      761.13      9.59 o 
  -9   3   6      114.19      102.07      6.35 o 
  -8   3   6       84.44       84.67      2.69 o 
  -7   3   6      357.16      347.73      8.16 o 
  -6   3   6        0.52        2.14      1.57 o 
  -5   3   6      124.13      134.65      3.68 o 
  -4   3   6       24.93       25.80      1.60 o 
  -3   3   6      485.09      409.12      5.89 o 
  -2   3   6       30.58       24.35      2.24 o 
  -1   3   6      331.17      318.33      4.74 o 
   0   3   6       55.34       45.42      2.95 o 
   1   3   6        1.48        3.35      0.86 o 
   2   3   6       44.32       44.48      4.05 o 
   3   3   6       55.33       53.21      5.59 o 
   4   3   6       13.89       10.65      3.07 o 
   5   3   6      332.36      353.18     13.35 o 
   6   3   6      376.06      413.63     16.28 o 
   7   3   6      109.16      126.76      9.30 o 
   8   3   6      321.24      354.56     14.76 o 
   9   3   6        0.18        3.39      1.83 o 
 -15   4   6      159.11      178.99     20.16 o 
 -14   4   6       12.24        6.88      1.92 o 
 -13   4   6       29.68       21.01      4.02 o 
 -12   4   6       20.91       26.52      8.49 o 
 -11   4   6       15.20       14.79      2.97 o 
 -10   4   6      119.21      113.04      3.70 o 
  -9   4   6      526.58      549.66     13.74 o 
  -8   4   6     1096.24     1147.28     20.64 o 
  -7   4   6      605.22      603.55     16.83 o 
  -6   4   6        2.71        6.81      2.54 o 
  -5   4   6      157.31      158.61      5.70 o 
  -4   4   6       13.72       10.57      1.12 o 
  -3   4   6        4.45        5.86      0.98 o 
  -2   4   6        0.14        2.30      0.90 o 
  -1   4   6        0.10        1.77      0.59 o 
   0   4   6       46.56       52.42      4.47 o 
   1   4   6       72.76       69.68      4.26 o 
   2   4   6      182.67      162.87      7.52 o 
   3   4   6       27.54       33.81      3.65 o 
   4   4   6      216.68      190.10      9.01 o 
   5   4   6        0.01        5.25      1.92 o 
   6   4   6     1545.56     1667.90     17.79 o 
   7   4   6       33.64       50.34      5.78 o 
   8   4   6      176.38      186.21     16.28 o 
   9   4   6       40.03       36.61      6.63 o 
 -14   5   6      202.37      222.58     10.73 o 
 -13   5   6      134.46      107.95     15.83 o 
 -12   5   6      117.34      119.36     13.33 o 
 -11   5   6        0.03        3.36      1.97 o 
 -10   5   6      127.69      130.28      8.79 o 
  -9   5   6      691.47      703.58     12.17 o 
  -8   5   6      397.95      408.20     10.18 o 
  -7   5   6       98.59      114.89     11.59 o 
  -6   5   6      851.82      899.25     16.58 o 
  -5   5   6      294.03      294.95      8.38 o 
  -4   5   6        4.20        3.09      0.90 o 
  -3   5   6       37.76       38.91      3.15 o 
  -2   5   6      204.27      206.62      5.64 o 
  -1   5   6        0.11        3.66      1.12 o 
   0   5   6     1299.88     1305.99     18.94 o 
   1   5   6      665.16      658.32     12.50 o 
   2   5   6      378.60      365.15      6.89 o 
   3   5   6       62.94       77.88      6.74 o 
   4   5   6      409.01      376.49     18.04 o 
   5   5   6       16.11       10.32      1.91 o 
   6   5   6       46.32       45.77      5.81 o 
   7   5   6       82.01       75.05      9.29 o 
   8   5   6       33.79       33.83      5.69 o 
   9   5   6       90.15       66.93     11.19 o 
 -14   6   6        3.10        8.69      3.61 o 
 -13   6   6       19.40       17.08      5.21 o 
 -12   6   6        0.16        2.80      2.02 o 
 -11   6   6        4.92        7.00      2.34 o 
 -10   6   6       12.05       13.76      3.15 o 
  -9   6   6      194.48      203.03      8.69 o 
  -8   6   6        3.69        6.26      2.26 o 
  -7   6   6       92.01      109.22     11.30 o 
  -6   6   6      216.51      241.00      8.53 o 
  -5   6   6      135.85      149.10     15.82 o 
  -4   6   6        7.59        7.18      1.11 o 
  -3   6   6       93.71      106.26      5.07 o 
  -2   6   6      113.80      118.07      7.31 o 
  -1   6   6        9.24        8.18      2.18 o 
   0   6   6      179.93      189.65      4.96 o 
   1   6   6      161.62      157.91      5.20 o 
   2   6   6        2.66        4.96      1.36 o 
   3   6   6        0.65        2.76      1.39 o 
   4   6   6      333.08      318.09      6.38 o 
   5   6   6        0.36        3.97      1.40 o 
   6   6   6        6.91        7.50      2.11 o 
   7   6   6       29.85       24.15      3.83 o 
   8   6   6       88.64       66.08     10.98 o 
 -13   7   6        0.02        1.74      2.55 o 
 -12   7   6       12.50       11.15      2.25 o 
 -11   7   6       15.15        9.35      2.45 o 
 -10   7   6        0.10        5.10      2.25 o 
  -9   7   6       49.56       49.61      5.51 o 
  -8   7   6       59.20       66.00      8.81 o 
  -7   7   6      541.86      527.36     13.82 o 
  -6   7   6      138.82      167.43     16.98 o 
  -5   7   6       57.67       45.68      5.17 o 
  -4   7   6       19.70       18.18      2.94 o 
  -3   7   6      888.45      938.68      9.87 o 
  -2   7   6      761.16      781.40     11.85 o 
  -1   7   6       75.24       77.92      6.35 o 
   0   7   6      128.55      128.52      7.87 o 
   1   7   6       18.67       18.28      2.61 o 
   2   7   6        1.18        3.44      1.38 o 
   3   7   6      119.14      115.00     12.76 o 
   4   7   6       61.48       51.88      5.59 o 
   5   7   6        0.43        3.35      1.44 o 
   6   7   6       77.06       65.74      7.43 o 
   7   7   6        1.33        5.59      2.47 o 
 -12   8   6        7.55        6.70      2.67 o 
 -11   8   6       25.96       22.11      5.40 o 
 -10   8   6        4.03        1.73      1.39 o 
  -9   8   6      155.63      169.40     14.49 o 
  -8   8   6      109.32      101.47     12.68 o 
  -7   8   6      297.51      311.55     19.54 o 
  -6   8   6       35.38       31.41      4.94 o 
  -5   8   6       30.49       28.86      3.84 o 
  -4   8   6       43.77       59.36      6.45 o 
  -3   8   6       10.06        9.13      3.67 o 
  -2   8   6       46.58       43.60      4.23 o 
  -1   8   6      674.84      703.80     11.02 o 
   0   8   6       20.56       14.87      2.76 o 
   1   8   6       13.10       12.55      2.44 o 
   2   8   6       28.21       24.70      2.88 o 
   3   8   6       51.83       52.78      5.85 o 
   4   8   6        0.02        2.06      1.30 o 
   5   8   6        0.46        4.12      1.86 o 
   6   8   6       24.65       22.88      3.54 o 
   7   8   6       95.65      101.67     13.03 o 
 -11   9   6        0.08        2.45      2.22 o 
 -10   9   6       39.44       38.22      5.55 o 
  -9   9   6       22.59       25.49      4.24 o 
  -8   9   6      169.47      179.63     20.03 o 
  -7   9   6      103.09       97.19     10.37 o 
  -6   9   6       19.83       17.08      3.83 o 
  -5   9   6       33.04       27.30      5.30 o 
  -4   9   6       70.67       57.30      6.83 o 
  -3   9   6      115.82      110.39     10.19 o 
  -2   9   6      285.47      283.86     10.94 o 
  -1   9   6       18.95       18.36      2.73 o 
   0   9   6      333.02      332.79      8.35 o 
   1   9   6      288.13      298.14     18.19 o 
   2   9   6      140.03      128.23      8.73 o 
   3   9   6      103.24      111.37      9.57 o 
   4   9   6        3.74        4.59      1.96 o 
   5   9   6        0.49        2.52      1.52 o 
 -10  10   6       52.85       45.27     11.49 o 
  -9  10   6       80.18       66.12     12.03 o 
  -8  10   6      247.32      258.37     22.23 o 
  -7  10   6      255.10      268.57     23.92 o 
  -6  10   6       23.77       17.42      4.88 o 
  -5  10   6       19.03       23.33      4.72 o 
  -4  10   6        0.95        4.20      1.47 o 
  -3  10   6      112.97      102.78     13.35 o 
  -2  10   6      722.72      770.99     16.36 o 
  -1  10   6       12.65        7.71      1.86 o 
   0  10   6      178.86      147.76     13.72 o 
   1  10   6      110.36      104.78     11.76 o 
   2  10   6        8.82       11.27      2.47 o 
   3  10   6      152.07      127.83     16.76 o 
   4  10   6        0.08        0.92      1.89 o 
  -8  11   6        0.01        2.47      1.86 o 
  -7  11   6      108.11       89.10     14.93 o 
  -6  11   6        0.02        1.33      2.32 o 
  -5  11   6       16.25       15.34      4.41 o 
  -4  11   6        2.71        2.72      2.37 o 
  -3  11   6        9.23        9.05      2.80 o 
  -2  11   6       56.05       42.99      8.54 o 
  -1  11   6      174.65      159.61     17.32 o 
   0  11   6       45.24       43.53      8.19 o 
   1  11   6       14.67       12.99      3.78 o 
   2  11   6       26.89       22.54      3.71 o 
  -4  12   6        5.98        5.94      2.64 o 
  -3  12   6        6.17        4.76      2.41 o 
  -2  12   6       40.55       32.00      5.88 o 
 -16   1   7        6.96        9.02      3.76 o 
 -15   1   7      249.60      327.36      9.64 o 
 -14   1   7       40.45       42.38      6.59 o 
 -13   1   7      115.59       90.56     11.11 o 
 -12   1   7       10.15        7.04      1.87 o 
 -11   1   7       28.32       25.49      3.16 o 
 -10   1   7        0.00        2.67      1.03 o 
  -9   1   7      416.06      434.56      6.76 o 
  -8   1   7      173.59      176.99      5.85 o 
  -7   1   7       73.88       63.57      4.83 o 
  -6   1   7      748.65      788.22      6.73 o 
  -5   1   7      279.51      292.29      3.28 o 
  -4   1   7     1785.43     1941.20     10.69 o 
  -3   1   7      606.50      608.74      7.09 o 
  -2   1   7       79.76       87.39      7.14 o 
  -1   1   7      214.10      198.93      3.38 o 
   0   1   7      133.63      128.83      3.43 o 
   1   1   7      120.68      120.26      4.57 o 
   2   1   7        6.92        7.41      0.88 o 
   3   1   7        1.11        1.69      1.05 o 
   4   1   7       10.44        9.83      1.72 o 
   5   1   7      439.55      461.97      7.51 o 
   6   1   7      135.20      122.95      9.18 o 
   7   1   7      110.07       81.66      9.19 o 
   8   1   7        4.79        5.09      2.03 o 
   9   1   7        0.44        2.80      3.76 o 
 -15   2   7       17.32       21.48      3.83 o 
 -14   2   7      133.15      153.52     13.89 o 
 -13   2   7        0.00        2.73      1.68 o 
 -12   2   7       25.65       24.43      3.50 o 
 -11   2   7      355.77      366.22      7.06 o 
 -10   2   7      448.21      459.42      9.93 o 
  -9   2   7     1904.42     1962.13     41.90 o 
  -8   2   7      130.32      121.98      4.79 o 
  -7   2   7       31.44       38.76      3.05 o 
  -6   2   7       22.06       18.60      1.59 o 
  -5   2   7      401.09      395.10      4.08 o 
  -4   2   7      212.87      238.34      2.49 o 
  -3   2   7        2.65        2.97      0.46 o 
  -2   2   7      160.93      164.50      2.57 o 
  -1   2   7      126.70      116.62      1.96 o 
   0   2   7       17.75       14.80      1.42 o 
   1   2   7       13.21       13.11      1.32 o 
   2   2   7       52.88       50.98      2.98 o 
   3   2   7       69.21       84.80      6.57 o 
   4   2   7       13.78        9.16      1.93 o 
   5   2   7      341.58      318.34     13.25 o 
   6   2   7        9.67       10.10      1.87 o 
   7   2   7       41.15       48.54      5.35 o 
   8   2   7        8.06        5.20      1.57 o 
   9   2   7       36.96       33.04     12.41 o 
 -15   3   7       10.87       16.88      3.62 o 
 -14   3   7       14.58       11.57      2.83 o 
 -13   3   7       21.29       18.64      5.73 o 
 -12   3   7       35.49       21.11      4.54 o 
 -11   3   7       95.55      102.52     12.11 o 
 -10   3   7       64.23       60.66      7.01 o 
  -9   3   7       66.05       69.65      3.96 o 
  -8   3   7       22.88       26.07      2.42 o 
  -7   3   7        5.75        4.26      0.71 o 
  -6   3   7      608.00      658.69     17.97 o 
  -5   3   7       15.51       16.52      1.47 o 
  -4   3   7      107.45      104.05      2.92 o 
  -3   3   7      155.03      155.89      5.65 o 
  -2   3   7        1.44        3.51      0.68 o 
  -1   3   7       31.13       29.71      2.37 o 
   0   3   7       43.75       49.73      3.01 o 
   1   3   7      726.80      780.56      9.61 o 
   2   3   7        8.45       10.26      1.18 o 
   3   3   7      160.11      150.06      5.74 o 
   4   3   7        6.38       11.36      1.89 o 
   5   3   7       55.06       57.45      7.03 o 
   6   3   7      132.04      129.33      6.89 o 
   7   3   7       25.47       21.29      3.69 o 
   8   3   7       62.59       59.79     10.25 o 
 -15   4   7        4.77        5.50      2.03 o 
 -14   4   7        0.00        4.57      2.96 o 
 -13   4   7       26.70       26.68      6.30 o 
 -12   4   7        0.32        1.77      1.59 o 
 -11   4   7      133.45      136.72     13.11 o 
 -10   4   7       80.08       79.02     11.71 o 
  -9   4   7      589.88      624.73     11.05 o 
  -8   4   7       58.81       71.07      7.33 o 
  -7   4   7       24.96       31.07      3.80 o 
  -6   4   7       33.38       35.50      4.48 o 
  -5   4   7       17.19       13.03      1.46 o 
  -4   4   7      204.32      214.26      4.33 o 
  -3   4   7       42.86       35.29      4.02 o 
  -2   4   7      948.18      906.05     12.25 o 
  -1   4   7      350.90      335.35     12.25 o 
   0   4   7      165.09      155.27      4.46 o 
   1   4   7      612.60      606.58      5.66 o 
   2   4   7      303.43      325.81      7.90 o 
   3   4   7      158.00      156.07      8.15 o 
   4   4   7       82.96       73.61      6.44 o 
   5   4   7       62.56       58.60      7.62 o 
   6   4   7      171.27      153.50      8.11 o 
   7   4   7      198.31      220.87     13.71 o 
   8   4   7        8.33        7.38      2.30 o 
 -14   5   7        2.59        6.02      3.23 o 
 -13   5   7        3.60        6.20      2.66 o 
 -12   5   7        7.21       12.69      3.97 o 
 -11   5   7       46.58       48.96      6.82 o 
 -10   5   7       89.96       82.64      8.24 o 
  -9   5   7       14.35       16.19      2.39 o 
  -8   5   7       17.69       20.72      3.09 o 
  -7   5   7        0.01        1.40      1.88 o 
  -6   5   7       22.23       16.51      2.81 o 
  -5   5   7      100.83      112.60     11.14 o 
  -4   5   7       25.12       19.81      2.03 o 
  -3   5   7      303.38      290.38      8.13 o 
  -2   5   7        7.73        3.67      1.19 o 
  -1   5   7     1558.83     1599.51     30.08 o 
   0   5   7       51.93       54.81      5.55 o 
   1   5   7      731.12      798.21      9.78 o 
   2   5   7      435.28      436.87      8.66 o 
   3   5   7      126.03      136.88      8.79 o 
   4   5   7      215.11      222.40      7.16 o 
   5   5   7        0.53        2.88      1.30 o 
   6   5   7       13.90       13.81      2.73 o 
   7   5   7        0.07        4.60      2.32 o 
   8   5   7       15.30       19.02      5.13 o 
 -14   6   7        0.13        5.81      2.60 o 
 -13   6   7        2.84        6.06      2.77 o 
 -12   6   7       13.74        9.99      2.89 o 
 -11   6   7      206.50      231.51     15.34 o 
 -10   6   7       95.88      111.01      9.47 o 
  -9   6   7        6.41        8.19      2.43 o 
  -8   6   7       33.04       35.27      5.43 o 
  -7   6   7       10.87       20.17      3.56 o 
  -6   6   7        0.04        2.61      1.41 o 
  -5   6   7       44.20       59.05      7.09 o 
  -4   6   7       53.09       48.39      4.31 o 
  -3   6   7      526.25      512.85      7.60 o 
  -2   6   7     1177.77     1216.07     15.25 o 
  -1   6   7      358.94      382.11      6.44 o 
   0   6   7      977.02     1003.26     20.98 o 
   1   6   7      565.68      594.87     10.25 o 
   2   6   7       14.58       17.08      2.38 o 
   3   6   7       40.23       31.22      3.83 o 
   4   6   7       73.18       52.49      7.26 o 
   5   6   7       20.99       17.37      2.83 o 
   6   6   7      195.99      206.34     14.32 o 
   7   6   7        6.54        6.09      1.80 o 
 -13   7   7       96.13       76.70     12.39 o 
 -12   7   7       15.88       17.08      3.93 o 
 -11   7   7       22.65       22.07      4.48 o 
 -10   7   7       17.77       17.49      3.29 o 
  -9   7   7        8.42        6.83      2.29 o 
  -8   7   7      169.41      214.48     17.81 o 
  -7   7   7      307.74      348.97     19.11 o 
  -6   7   7      289.17      310.93      8.60 o 
  -5   7   7       70.76       69.60      9.14 o 
  -4   7   7        2.09        4.72      2.02 o 
  -3   7   7       58.71       60.75      4.61 o 
  -2   7   7      689.09      722.99     12.30 o 
  -1   7   7       12.07       13.23      2.15 o 
   0   7   7      224.06      255.75     14.05 o 
   1   7   7      129.93      131.74      6.89 o 
   2   7   7       79.40       63.34      7.09 o 
   3   7   7       28.59       21.82      3.65 o 
   4   7   7        1.33        3.01      1.69 o 
   5   7   7       35.35       35.01      6.09 o 
   6   7   7       92.13       80.51     11.24 o 
 -12   8   7      156.02      144.25     21.51 o 
 -11   8   7       97.09      106.43     11.60 o 
 -10   8   7       12.89       14.22      2.95 o 
  -9   8   7       15.57       12.81      2.37 o 
  -8   8   7      381.97      404.83     13.52 o 
  -7   8   7      489.30      492.91     15.76 o 
  -6   8   7       45.61       52.85      7.00 o 
  -5   8   7      220.66      233.29     19.09 o 
  -4   8   7       55.68       50.23      6.64 o 
  -3   8   7       36.71       32.98      4.61 o 
  -2   8   7        1.66        6.69      2.78 o 
  -1   8   7       25.61       23.34      3.99 o 
   0   8   7      179.51      195.21     13.91 o 
   1   8   7      137.03      142.14      7.24 o 
   2   8   7       23.45       24.73      3.52 o 
   3   8   7       21.16       14.65      3.44 o 
   4   8   7       53.98       44.32      6.10 o 
   5   8   7       28.50       25.15      4.13 o 
 -11   9   7        9.94        9.11      3.90 o 
 -10   9   7       33.02       37.22      6.70 o 
  -9   9   7       82.82       75.15      8.98 o 
  -8   9   7       26.62       20.34      3.18 o 
  -7   9   7       22.39       20.88      3.45 o 
  -6   9   7      101.45       97.66     10.68 o 
  -5   9   7       17.62       15.36      3.18 o 
  -4   9   7       29.64       24.63      4.31 o 
  -3   9   7      161.98      154.46     15.25 o 
  -2   9   7      197.71      185.94     15.94 o 
  -1   9   7       54.10       49.64      7.76 o 
   0   9   7       87.22       77.06      8.54 o 
   1   9   7      367.69      402.11     13.60 o 
   2   9   7      336.88      390.22     15.89 o 
   3   9   7      237.45      251.66     18.71 o 
   4   9   7       30.53       24.74      4.51 o 
  -9  10   7        7.04       13.00      3.54 o 
  -8  10   7       13.90        8.61      2.57 o 
  -7  10   7        0.81        6.33      2.02 o 
  -6  10   7        7.04        6.68      2.44 o 
  -5  10   7        1.53        3.60      2.24 o 
  -4  10   7      221.54      203.19     18.43 o 
  -3  10   7      621.92      677.22     29.06 o 
  -2  10   7      195.78      161.37     14.98 o 
  -1  10   7      461.32      486.25     17.20 o 
   0  10   7       37.67       30.42      5.24 o 
   1  10   7      104.40       79.04     10.72 o 
   2  10   7        0.22        1.11      1.52 o 
   3  10   7       15.27       11.68      2.75 o 
  -7  11   7      259.01      303.19     22.63 o 
  -6  11   7       12.20       12.84      4.27 o 
  -5  11   7        2.57        2.67      1.88 o 
  -4  11   7       34.68       28.51      5.61 o 
  -3  11   7      280.82      324.83     17.65 o 
  -2  11   7      119.72       86.62     12.56 o 
  -1  11   7        0.05        6.00      2.12 o 
   0  11   7        3.47        4.66      2.16 o 
 -16   0   8        1.32        2.37      3.55 o 
 -15   0   8        5.98        7.45      5.27 o 
 -14   0   8       99.20       84.95     13.44 o 
 -13   0   8       98.55      111.45     21.09 o 
 -12   0   8        9.55        6.69      3.93 o 
 -11   0   8     2554.51     2896.10     25.16 o 
 -10   0   8     1103.11     1146.57     18.19 o 
  -9   0   8       93.93      111.23     12.42 o 
  -8   0   8      259.90      269.33      9.30 o 
  -7   0   8      452.21      452.30     14.43 o 
  -6   0   8      150.88      140.74      4.27 o 
  -5   0   8      479.24      491.01      6.65 o 
  -4   0   8        4.01        6.23      3.74 o 
  -3   0   8      539.23      547.96     16.74 o 
  -2   0   8       42.61       51.40      8.85 o 
  -1   0   8      899.92      911.42     31.95 o 
   0   0   8      200.35      216.42     22.23 o 
   1   0   8        8.48        8.73      1.41 o 
   2   0   8      222.80      208.70     17.99 o 
   3   0   8      111.25      108.62     11.41 o 
   4   0   8        2.30        2.06      3.69 o 
   5   0   8        8.14        6.78      2.49 o 
   6   0   8      138.97      124.12     16.68 o 
   7   0   8       47.69       41.15     14.06 o 
   8   0   8       73.37       64.90     29.46 o 
 -16   1   8       30.34       18.36      5.63 o 
 -15   1   8       32.97       36.40      8.71 o 
 -14   1   8       44.58       43.80      7.63 o 
 -13   1   8        2.15        4.63      2.01 o 
 -12   1   8      189.28      210.03      6.21 o 
 -11   1   8      510.83      546.85      8.68 o 
 -10   1   8        4.94        9.47      2.17 o 
  -9   1   8     2711.35     2932.08     15.80 o 
  -8   1   8      620.98      633.19     11.71 o 
  -7   1   8        0.03        2.45      0.71 o 
  -6   1   8       36.37       30.71      2.29 o 
  -5   1   8       69.75       68.41      1.92 o 
  -4   1   8      395.20      424.94      5.08 o 
  -3   1   8      127.52      151.10     10.91 o 
  -2   1   8       13.42       16.76      3.38 o 
  -1   1   8       44.96       45.08      6.60 o 
   0   1   8      266.38      276.79      7.42 o 
   1   1   8      290.99      289.47      9.10 o 
   2   1   8       82.35       80.77      5.96 o 
   3   1   8      217.11      227.88      6.69 o 
   4   1   8        1.29        2.36      1.00 o 
   5   1   8       41.91       35.88      5.19 o 
   6   1   8      292.39      289.91     13.76 o 
   7   1   8        5.58        6.55      2.72 o 
   8   1   8       44.53       43.80     13.47 o 
 -15   2   8       37.36       49.98      8.72 o 
 -14   2   8       24.93       19.66      4.10 o 
 -13   2   8      127.09      130.56     13.74 o 
 -12   2   8       41.19       37.47      4.56 o 
 -11   2   8     1473.97     1637.46     17.23 o 
 -10   2   8      103.43      100.73      8.14 o 
  -9   2   8      388.54      414.68      6.00 o 
  -8   2   8      154.54      154.06      5.97 o 
  -7   2   8      422.97      425.82     12.14 o 
  -6   2   8      192.32      182.35      5.32 o 
  -5   2   8       40.35       38.32      2.77 o 
  -4   2   8        8.54       11.38      1.21 o 
  -3   2   8      176.63      171.11      9.91 o 
  -2   2   8        1.80        2.10      0.65 o 
  -1   2   8      575.25      581.09     12.69 o 
   0   2   8      264.62      262.89      5.66 o 
   1   2   8       25.81       26.31      2.43 o 
   2   2   8      197.06      175.96      4.76 o 
   3   2   8        1.09        2.44      0.91 o 
   4   2   8      565.63      553.41     25.47 o 
   5   2   8        6.60        3.19      2.15 o 
   6   2   8       95.89       92.87     13.71 o 
   7   2   8       41.27       34.33     10.71 o 
   8   2   8       13.86       19.29      6.27 o 
 -15   3   8       29.23       18.14      4.63 o 
 -14   3   8       18.84       26.32      4.67 o 
 -13   3   8       18.96       13.15      2.64 o 
 -12   3   8        7.33        7.33      2.00 o 
 -11   3   8        0.99        4.16      1.66 o 
 -10   3   8       12.06       16.90      4.28 o 
  -9   3   8       21.70       16.17      2.33 o 
  -8   3   8      130.31      124.09      6.49 o 
  -7   3   8      124.76      123.05      5.59 o 
  -6   3   8       35.37       34.77      2.98 o 
  -5   3   8      122.48      126.82      2.44 o 
  -4   3   8      202.31      197.54      3.25 o 
  -3   3   8       30.57       32.16      2.32 o 
  -2   3   8      649.75      639.24     11.49 o 
  -1   3   8      237.02      234.27      3.84 o 
   0   3   8      552.31      592.56      8.41 o 
   1   3   8      142.00      124.04      4.36 o 
   2   3   8       30.18       37.49      3.89 o 
   3   3   8      188.60      169.75      9.70 o 
   4   3   8       45.50       33.02      3.95 o 
   5   3   8        2.68        4.89      1.80 o 
   6   3   8        8.97       18.48      4.30 o 
   7   3   8       11.11        9.40      2.82 o 
 -15   4   8        0.03        2.26      1.94 o 
 -14   4   8      104.59      105.95     16.75 o 
 -13   4   8      319.21      372.99      9.95 o 
 -12   4   8        1.95        3.75      1.99 o 
 -11   4   8        0.37        3.61      2.32 o 
 -10   4   8        0.41        3.08      1.71 o 
  -9   4   8       57.09       52.90      7.67 o 
  -8   4   8       31.74       25.75      3.79 o 
  -7   4   8       73.25       70.19      7.96 o 
  -6   4   8      270.31      283.26      6.39 o 
  -5   4   8        0.24        1.11      0.90 o 
  -4   4   8      486.81      474.74      6.30 o 
  -3   4   8      209.04      202.71      3.99 o 
  -2   4   8      606.28      605.34      7.28 o 
  -1   4   8      196.12      199.75      8.07 o 
   0   4   8      233.72      235.20      4.61 o 
   1   4   8        7.91        5.44      1.32 o 
   2   4   8      230.86      208.29      5.88 o 
   3   4   8       68.30       48.21      4.35 o 
   4   4   8       74.90       61.90      6.38 o 
   5   4   8       53.91       49.51      8.03 o 
   6   4   8       12.30        9.11      3.96 o 
   7   4   8        4.55        7.33      3.51 o 
 -14   5   8        0.69        3.76      1.94 o 
 -13   5   8        1.30        6.49      2.26 o 
 -12   5   8        7.01        8.95      2.85 o 
 -11   5   8       51.13       62.85      8.30 o 
 -10   5   8      160.27      167.02     12.95 o 
  -9   5   8       39.46       30.37      4.95 o 
  -8   5   8      146.91      149.54     11.19 o 
  -7   5   8      364.06      352.78      7.85 o 
  -6   5   8       77.43       75.56      8.28 o 
  -5   5   8        0.09        1.11      0.71 o 
  -4   5   8       27.89       21.10      2.89 o 
  -3   5   8      122.65      125.97      8.54 o 
  -2   5   8       68.45       71.45      5.25 o 
  -1   5   8      146.94      147.88      7.85 o 
   0   5   8        0.63        3.22      1.07 o 
   1   5   8       10.52       11.38      1.90 o 
   2   5   8       94.41       90.16      6.72 o 
   3   5   8        0.74        2.23      1.16 o 
   4   5   8        4.12        5.44      1.73 o 
   5   5   8      422.44      474.79     18.34 o 
   6   5   8      168.80      201.69     18.93 o 
   7   5   8        2.48        4.42      2.72 o 
 -14   6   8        2.26        6.99      3.04 o 
 -13   6   8        6.82        6.19      2.68 o 
 -12   6   8       13.93        9.02      3.11 o 
 -11   6   8       53.83       56.62      8.28 o 
 -10   6   8       50.60       51.51      5.84 o 
  -9   6   8       81.59       83.55      8.91 o 
  -8   6   8       48.16       36.72      5.16 o 
  -7   6   8        3.42        4.43      2.07 o 
  -6   6   8      213.04      182.85      5.96 o 
  -5   6   8       67.59       64.52      5.94 o 
  -4   6   8        0.04        2.08      0.91 o 
  -3   6   8      412.31      401.27      7.34 o 
  -2   6   8       89.89       87.95      6.84 o 
  -1   6   8      383.59      383.06      6.92 o 
   0   6   8      258.80      264.18      6.10 o 
   1   6   8       74.42       73.96      8.62 o 
   2   6   8      217.26      233.89     12.79 o 
   3   6   8      272.36      301.92      9.35 o 
   4   6   8      464.23      482.69     14.31 o 
   5   6   8      138.07      145.58     15.70 o 
   6   6   8      277.90      310.39     27.01 o 
 -13   7   8       41.09       29.49      8.00 o 
 -12   7   8       30.36       27.04      5.06 o 
 -11   7   8        4.01        5.22      2.00 o 
 -10   7   8        6.23       10.92      3.05 o 
  -9   7   8       47.71       44.49      6.08 o 
  -8   7   8       15.22       16.05      3.06 o 
  -7   7   8       83.87       67.75      8.05 o 
  -6   7   8       10.31       15.69      3.00 o 
  -5   7   8       44.07       50.99      6.00 o 
  -4   7   8        0.34        3.82      1.74 o 
  -3   7   8      121.79      130.13      5.90 o 
  -2   7   8       22.50       21.53      2.80 o 
  -1   7   8        0.80        2.58      1.08 o 
   0   7   8        0.51        2.66      1.24 o 
   1   7   8      161.57      165.40      9.98 o 
   2   7   8       23.83       15.30      3.21 o 
   3   7   8        8.76        5.37      2.19 o 
   4   7   8        5.38        3.79      2.27 o 
   5   7   8      269.70      297.22     30.52 o 
 -12   8   8       40.80       43.65      9.93 o 
 -11   8   8       14.45       15.19      3.06 o 
 -10   8   8        7.98        5.63      2.37 o 
  -9   8   8       19.78       21.68      3.49 o 
  -8   8   8        3.76        6.28      2.21 o 
  -7   8   8       67.43       55.10      7.57 o 
  -6   8   8        0.61        3.05      1.79 o 
  -5   8   8       66.29       67.46      8.32 o 
  -4   8   8       58.62       53.43      6.94 o 
  -3   8   8       87.18       79.98      8.65 o 
  -2   8   8        6.55        6.85      2.37 o 
  -1   8   8        7.15        8.22      3.43 o 
   0   8   8        5.77        6.63      1.66 o 
   1   8   8       48.69       56.19      6.42 o 
   2   8   8      134.68      166.81     14.21 o 
   3   8   8       45.39       39.77      6.45 o 
   4   8   8       31.55       19.90      4.49 o 
 -11   9   8        9.44        9.04      3.24 o 
 -10   9   8       44.82       48.07      8.16 o 
  -9   9   8        1.00        5.87      3.05 o 
  -8   9   8       62.85       58.73      9.22 o 
  -7   9   8        5.54        7.09      2.39 o 
  -6   9   8        6.63        6.56      3.00 o 
  -5   9   8       45.09       36.29      6.28 o 
  -4   9   8      213.55      191.58     17.43 o 
  -3   9   8       58.82       55.30      8.06 o 
  -2   9   8       56.69       51.51      6.73 o 
  -1   9   8        1.77        3.14      1.68 o 
   0   9   8       23.64       19.86      3.41 o 
   1   9   8       20.31       18.84      4.95 o 
   2   9   8       53.29       43.55      8.67 o 
   3   9   8       11.32       13.21      3.23 o 
  -9  10   8       41.08       33.53      6.15 o 
  -8  10   8       72.02       49.62      7.26 o 
  -7  10   8       12.70       11.88      3.28 o 
  -6  10   8       28.23       18.67      3.52 o 
  -5  10   8       23.47       22.62      3.29 o 
  -4  10   8        4.23       10.24      2.69 o 
  -3  10   8       12.24       10.32      3.00 o 
  -2  10   8       61.37       44.08      8.28 o 
  -1  10   8        6.19        3.61      2.52 o 
   0  10   8       71.46       57.04     13.60 o 
   1  10   8       34.73       23.83      6.38 o 
  -5  11   8        1.38        6.07      2.11 o 
  -4  11   8       13.97        9.86      3.02 o 
  -3  11   8        1.27        4.05      1.73 o 
  -2  11   8        0.01        4.33      2.32 o 
 -15   1   9      179.63      248.35     17.20 o 
 -14   1   9        6.57        5.15      2.59 o 
 -13   1   9       16.54       15.96      6.03 o 
 -12   1   9       34.44       33.95      4.59 o 
 -11   1   9       45.03       41.87      5.23 o 
 -10   1   9      229.30      262.13      5.32 o 
  -9   1   9      483.70      509.40      9.75 o 
  -8   1   9      263.39      281.69      4.43 o 
  -7   1   9       51.98       47.45      3.79 o 
  -6   1   9        8.94        8.62      0.90 o 
  -5   1   9        1.23        1.57      0.41 o 
  -4   1   9       32.97       40.47      7.18 o 
  -3   1   9      859.09      871.34     19.79 o 
  -2   1   9      731.98      757.88     12.71 o 
  -1   1   9      147.09      157.84     10.96 o 
   0   1   9      120.62      146.87     13.37 o 
   1   1   9        8.90        6.81      2.45 o 
   2   1   9      278.23      290.58     33.54 o 
   3   1   9        0.00        3.02      2.95 o 
   4   1   9      222.99      231.50     17.16 o 
   5   1   9       37.69       38.60      9.80 o 
   6   1   9       86.29       87.10     18.12 o 
   7   1   9        0.05        1.62      2.45 o 
 -15   2   9       25.04       25.36      5.03 o 
 -14   2   9       12.69        8.95      3.06 o 
 -13   2   9        2.88        7.67      1.96 o 
 -12   2   9       11.22       12.08      2.36 o 
 -11   2   9       24.96       20.81      3.36 o 
 -10   2   9       17.55       22.36      3.18 o 
  -9   2   9      272.83      291.01      5.97 o 
  -8   2   9      475.84      478.92     12.06 o 
  -7   2   9        9.27       10.04      1.78 o 
  -6   2   9        0.85        2.51      0.97 o 
  -5   2   9      181.76      162.54      2.94 o 
  -4   2   9        0.34        1.29      0.59 o 
  -3   2   9      173.18      172.75      9.55 o 
  -2   2   9      209.91      213.64     20.14 o 
  -1   2   9        1.38        1.43      1.19 o 
   0   2   9       86.58       93.37     14.67 o 
   1   2   9      306.55      327.55      9.36 o 
   2   2   9       28.25       28.44      4.77 o 
   3   2   9       30.49       27.60      5.62 o 
   4   2   9       55.32       46.22      8.72 o 
   5   2   9       18.68       13.33      2.89 o 
   6   2   9       33.16       30.30      8.70 o 
   7   2   9        8.61       19.87      5.26 o 
 -15   3   9        4.12        4.46      1.96 o 
 -14   3   9       14.60       14.84      3.68 o 
 -13   3   9        0.55        4.76      2.16 o 
 -12   3   9       18.87       20.40      3.66 o 
 -11   3   9      573.79      661.44     24.90 o 
 -10   3   9      477.22      500.82     10.23 o 
  -9   3   9      107.36       95.58     10.90 o 
  -8   3   9       24.47       27.72      3.50 o 
  -7   3   9      197.85      196.93      4.36 o 
  -6   3   9      401.26      386.65     14.81 o 
  -5   3   9        0.29        1.10      0.44 o 
  -4   3   9        9.37        9.53      1.04 o 
  -3   3   9     1580.14     1615.58     16.05 o 
  -2   3   9      135.79      132.51      9.25 o 
  -1   3   9     2269.95     2407.28     37.52 o 
   0   3   9     1039.94     1133.41     23.61 o 
   1   3   9      154.36      169.12     13.45 o 
   2   3   9       19.98       25.84      5.42 o 
   3   3   9      320.16      316.24     11.91 o 
   4   3   9       14.18       14.62      4.09 o 
   5   3   9        2.50        3.87      2.42 o 
   6   3   9        4.91        5.14      3.11 o 
 -15   4   9       82.23       62.09     23.57 o 
 -14   4   9       79.39       68.58     11.38 o 
 -13   4   9       43.97       43.01      8.89 o 
 -12   4   9        9.30        5.07      2.03 o 
 -11   4   9      125.50      132.52     13.39 o 
 -10   4   9      470.94      550.01      9.62 o 
  -9   4   9      267.11      305.51      6.69 o 
  -8   4   9      132.74      140.44      6.07 o 
  -7   4   9        1.32        2.47      1.21 o 
  -6   4   9       47.92       37.29      3.70 o 
  -5   4   9      397.96      443.28      9.13 o 
  -4   4   9      124.59      111.16      5.78 o 
  -3   4   9      301.52      308.53      4.88 o 
  -2   4   9     1258.51     1297.77     21.11 o 
  -1   4   9      216.15      218.98      9.62 o 
   0   4   9      153.55      145.68      8.53 o 
   1   4   9       60.94       55.59      8.13 o 
   2   4   9       22.30       19.06      4.92 o 
   3   4   9       11.91        7.31      3.20 o 
   4   4   9       29.77       34.38      8.26 o 
   5   4   9       10.44       11.85      5.30 o 
   6   4   9        8.70        5.95      3.12 o 
 -14   5   9        9.12       10.31      3.06 o 
 -13   5   9       22.95       23.51      5.37 o 
 -12   5   9       15.11       20.21      3.84 o 
 -11   5   9      372.33      436.32     16.69 o 
 -10   5   9       12.76       14.23      3.25 o 
  -9   5   9      410.32      439.30      7.66 o 
  -8   5   9        1.69        2.67      1.69 o 
  -7   5   9        1.85        4.83      2.19 o 
  -6   5   9       16.04       14.26      2.81 o 
  -5   5   9        0.36        3.09      1.29 o 
  -4   5   9        2.94        3.13      0.91 o 
  -3   5   9      103.03       94.78      7.96 o 
  -2   5   9       61.05       55.87      4.86 o 
  -1   5   9        2.42        2.07      1.41 o 
   0   5   9       84.18       79.25      8.26 o 
   1   5   9       40.67       42.47      5.17 o 
   2   5   9        0.10        3.14      1.93 o 
   3   5   9        5.16        5.31      2.55 o 
   4   5   9        0.37        0.47      2.84 o 
   5   5   9       26.25       28.37      5.64 o 
 -13   6   9      112.77       91.06     12.97 o 
 -12   6   9       66.06       72.59      8.82 o 
 -11   6   9        7.95        8.78      2.69 o 
 -10   6   9        2.73        2.14      1.63 o 
  -9   6   9      163.29      148.94     15.32 o 
  -8   6   9        1.63        3.29      2.15 o 
  -7   6   9      384.84      381.69     12.59 o 
  -6   6   9        5.55        3.64      1.95 o 
  -5   6   9       91.29       87.46      8.99 o 
  -4   6   9       62.38       53.14      6.34 o 
  -3   6   9        6.11        8.17      2.89 o 
  -2   6   9      110.08      107.86      9.61 o 
  -1   6   9       42.38       39.63      4.89 o 
   0   6   9       84.19       82.67      8.60 o 
   1   6   9      106.49      100.51     13.19 o 
   2   6   9        0.01        3.20      2.50 o 
   3   6   9       97.78       75.39     13.90 o 
   4   6   9        2.07        6.69      2.77 o 
   5   6   9       96.96       79.98     18.03 o 
 -12   7   9       69.59       66.85     13.26 o 
 -11   7   9        8.27       11.35      3.06 o 
 -10   7   9       14.19       20.38      4.07 o 
  -9   7   9       41.63       38.45      5.70 o 
  -8   7   9       60.03       40.35      6.77 o 
  -7   7   9        1.01        3.87      2.07 o 
  -6   7   9       72.04       63.08      8.36 o 
  -5   7   9        4.30        6.40      2.28 o 
  -4   7   9      160.25      186.34     14.70 o 
  -3   7   9        1.31        2.40      1.24 o 
  -2   7   9       24.24       20.96      3.81 o 
  -1   7   9      284.06      273.22     24.20 o 
   0   7   9        4.12        2.93      1.67 o 
   1   7   9      150.85      152.04     14.40 o 
   2   7   9       38.15       29.70      7.88 o 
   3   7   9        0.55        1.47      2.55 o 
   4   7   9        4.65        4.22      3.02 o 
 -11   8   9      101.44      102.77     14.67 o 
 -10   8   9       51.40       52.49      9.46 o 
  -9   8   9       24.05       30.71      4.58 o 
  -8   8   9        0.35        3.35      1.78 o 
  -7   8   9        0.19        3.87      1.66 o 
  -6   8   9       10.97       10.04      2.87 o 
  -5   8   9      223.33      229.56     17.62 o 
  -4   8   9        6.09        5.64      2.35 o 
  -3   8   9       55.78       47.97      6.41 o 
  -2   8   9      135.17      121.55     16.90 o 
  -1   8   9       22.47       19.90      5.69 o 
   0   8   9       20.44       23.05      5.13 o 
   1   8   9       61.25       61.71     11.37 o 
   2   8   9        4.25        6.23      3.56 o 
   3   8   9       20.67       17.49      7.17 o 
 -10   9   9       39.73       28.95      7.58 o 
  -9   9   9       19.42       20.27      3.88 o 
  -8   9   9       24.12       21.91      3.80 o 
  -7   9   9        3.38        5.42      2.34 o 
  -6   9   9       23.63       19.57      4.42 o 
  -5   9   9        5.77        3.47      1.81 o 
  -4   9   9       41.86       35.34      5.15 o 
  -3   9   9        1.08        4.88      2.41 o 
  -2   9   9        9.76       10.94      3.15 o 
  -1   9   9       23.43       18.98      4.32 o 
   0   9   9      126.32      116.41     19.05 o 
   1   9   9       19.30       37.06     13.31 o 
  -7  10   9       22.38       13.29      4.44 o 
  -6  10   9        8.09        7.07      2.45 o 
  -5  10   9       14.72        9.33      2.95 o 
  -4  10   9        6.28        5.32      1.86 o 
  -3  10   9       14.32        9.89      3.46 o 
  -1  10   9        5.11        7.17      3.70 o 
 -15   0  10      340.40      429.85     42.52 o 
 -14   0  10      154.92      186.34     30.30 o 
 -13   0  10      353.56      352.61     48.13 o 
 -12   0  10       19.26       17.07      4.07 o 
 -11   0  10        0.57        3.42      1.96 o 
 -10   0  10      292.68      302.08      6.85 o 
  -9   0  10     1095.06     1161.98     32.85 o 
  -8   0  10      260.75      275.82      9.03 o 
  -7   0  10       31.14       26.65      3.73 o 
  -6   0  10      217.65      212.87      4.35 o 
  -5   0  10      173.16      164.30     18.89 o 
  -4   0  10      125.80      152.86     13.75 o 
  -3   0  10     1182.40     1194.42     25.78 o 
  -2   0  10      833.88      889.97     23.91 o 
  -1   0  10     1829.51     2079.59     46.69 o 
   0   0  10     2181.25     2382.11     42.95 o 
   1   0  10      267.93      303.45     22.26 o 
   2   0  10      448.93      470.37     22.26 o 
   3   0  10      323.73      357.10     24.94 o 
   4   0  10       30.72       27.03      8.26 o 
   5   0  10        1.81        3.30      4.99 o 
 -15   1  10       84.98       83.93     16.46 o 
 -14   1  10       41.49       45.42      9.79 o 
 -13   1  10       47.27       39.56      5.88 o 
 -12   1  10       51.23       44.79      6.01 o 
 -11   1  10       65.71       61.16      8.42 o 
 -10   1  10      119.82      128.65      5.64 o 
  -9   1  10        3.96        2.03      1.10 o 
  -8   1  10       48.71       39.48      4.39 o 
  -7   1  10       15.44       13.13      1.81 o 
  -6   1  10      149.88      144.36      5.36 o 
  -5   1  10       14.89       16.27      3.34 o 
  -4   1  10        9.74       12.70      2.97 o 
  -3   1  10      252.01      271.25     20.25 o 
  -2   1  10      154.64      162.04     12.34 o 
  -1   1  10      193.73      202.87     22.47 o 
   0   1  10      315.03      333.35      9.55 o 
   1   1  10       56.26       68.97     13.16 o 
   2   1  10       99.74       93.88     14.70 o 
   3   1  10        2.05        0.82      2.43 o 
   4   1  10       26.67       15.02      4.86 o 
   5   1  10        2.72        3.14      2.42 o 
 -15   2  10        0.82        1.99      2.63 o 
 -14   2  10        9.93       10.29      2.80 o 
 -13   2  10       48.38       43.81      7.04 o 
 -12   2  10        0.87        4.58      2.18 o 
 -11   2  10      391.47      439.42      9.41 o 
 -10   2  10       38.75       45.01      6.02 o 
  -9   2  10      351.46      399.43      8.94 o 
  -8   2  10      114.61      119.93      4.63 o 
  -7   2  10      309.00      304.92      6.84 o 
  -6   2  10        0.76        1.19      0.41 o 
  -5   2  10      163.38      167.89     11.23 o 
  -4   2  10        1.66        3.77      3.12 o 
  -3   2  10       24.68       30.51      6.42 o 
  -2   2  10      139.59      151.15     13.75 o 
  -1   2  10       26.39       27.86      5.79 o 
   0   2  10        0.00        6.60      4.44 o 
   1   2  10      118.19      137.92     13.50 o 
   2   2  10        3.29        4.03      2.88 o 
   3   2  10        0.01        3.60      2.75 o 
   4   2  10        1.09        6.07      2.85 o 
   5   2  10       13.76       11.10      6.17 o 
 -15   3  10      107.15       97.08     15.14 o 
 -14   3  10        1.13        3.22      1.61 o 
 -13   3  10      223.70      267.86     10.24 o 
 -12   3  10      192.37      225.97      7.51 o 
 -11   3  10      344.26      390.65     18.47 o 
 -10   3  10      118.08      129.33     10.87 o 
  -9   3  10      618.29      611.90      9.00 o 
  -8   3  10       73.06       99.99      9.75 o 
  -7   3  10      720.89      694.35      9.64 o 
  -6   3  10       68.00       61.08      4.17 o 
  -5   3  10      165.25      154.56      5.37 o 
  -4   3  10       14.78       13.07      2.51 o 
  -3   3  10       92.37       90.58     14.00 o 
  -2   3  10      117.98      125.91     14.03 o 
  -1   3  10       44.56       42.56      7.18 o 
   0   3  10       20.18       17.95      3.90 o 
   1   3  10       33.50       36.38      5.96 o 
   2   3  10        3.25       12.06      4.80 o 
   3   3  10        0.22        5.23      3.68 o 
   4   3  10       16.30       20.33      5.20 o 
   5   3  10       90.85       92.12     20.24 o 
 -14   4  10       11.85       10.07      2.63 o 
 -13   4  10       68.37       50.09     10.78 o 
 -12   4  10      113.02      108.22     12.08 o 
 -11   4  10      232.87      241.53     10.35 o 
 -10   4  10      239.97      300.69     12.44 o 
  -9   4  10      136.74      131.94     13.84 o 
  -8   4  10       59.96       36.27      5.19 o 
  -7   4  10        3.64        6.06      2.20 o 
  -6   4  10        3.62        2.87      0.96 o 
  -5   4  10        0.07        1.44      0.67 o 
  -4   4  10       60.64       56.77      7.50 o 
  -3   4  10        5.30        4.72      2.01 o 
  -2   4  10      139.13      131.89     14.66 o 
  -1   4  10       18.40       26.55      5.16 o 
   0   4  10        4.23        8.89      2.74 o 
   1   4  10       19.67       24.41      3.39 o 
   2   4  10       90.86       92.78     12.10 o 
   3   4  10       26.19       27.11      4.34 o 
   4   4  10        3.46        2.84      2.50 o 
   5   4  10       68.20       60.19     17.10 o 
 -14   5  10       14.30       10.04      3.42 o 
 -13   5  10       90.13       87.59     13.30 o 
 -12   5  10       23.75       23.64      3.89 o 
 -11   5  10        1.93        3.72      1.55 o 
 -10   5  10        2.71        2.59      1.30 o 
  -9   5  10       70.58       60.82      7.61 o 
  -8   5  10       35.18       31.81      3.97 o 
  -7   5  10       81.50       53.59      8.26 o 
  -6   5  10       22.77       32.40      4.98 o 
  -5   5  10      231.83      216.07     13.00 o 
  -4   5  10       26.41       19.86      4.00 o 
  -3   5  10       12.00       10.63      2.88 o 
  -2   5  10       81.51       79.55     10.63 o 
  -1   5  10       33.30       35.34      6.96 o 
   0   5  10        1.44        3.48      2.56 o 
   1   5  10       26.47       34.92      7.22 o 
   2   5  10        0.29        1.57      2.12 o 
   3   5  10        5.47        7.37      3.85 o 
   4   5  10       59.22       62.46     11.29 o 
 -13   6  10       75.60       72.30     12.62 o 
 -12   6  10       13.66       21.61      4.02 o 
 -11   6  10      203.41      249.64     23.79 o 
 -10   6  10        0.29        4.02      1.81 o 
  -9   6  10        5.70        9.37      2.46 o 
  -8   6  10        0.03        2.74      1.57 o 
  -7   6  10      192.98      188.51     13.55 o 
  -6   6  10        4.47        3.39      1.53 o 
  -5   6  10      220.35      225.44     18.43 o 
  -4   6  10       56.09       52.51      8.18 o 
  -3   6  10        7.34        3.46      4.30 o 
  -2   6  10        0.35        2.55      1.82 o 
  -1   6  10        1.56        3.51      1.82 o 
   0   6  10      311.67      357.02     23.93 o 
   1   6  10        0.02        0.90      1.82 o 
   2   6  10       68.49       82.28     13.25 o 
   3   6  10        0.79        6.87      3.94 o 
 -12   7  10        4.89        8.17      3.11 o 
 -11   7  10        0.04        2.27      1.92 o 
 -10   7  10       29.16       18.13      3.66 o 
  -9   7  10        7.88       10.15      3.29 o 
  -8   7  10        8.90        5.65      2.58 o 
  -7   7  10       37.16       29.98      4.96 o 
  -6   7  10       81.03       76.01     11.08 o 
  -5   7  10        3.41        4.70      2.43 o 
  -4   7  10        5.42        9.48      3.99 o 
  -3   7  10        0.83        3.70      1.79 o 
  -2   7  10       82.86       81.17     20.45 o 
  -1   7  10       52.68       68.17     16.61 o 
   0   7  10        0.16        4.18      3.74 o 
   1   7  10       22.25       16.69      4.26 o 
   2   7  10       39.64       42.85      7.70 o 
 -11   8  10       43.31       37.49      6.53 o 
 -10   8  10        9.39        8.75      2.63 o 
  -9   8  10       10.19        7.65      1.96 o 
  -8   8  10       12.92        8.71      2.19 o 
  -7   8  10        5.21        3.38      1.77 o 
  -6   8  10       37.23       36.78      8.27 o 
  -5   8  10       62.19       45.52      8.07 o 
  -4   8  10        6.67        6.25      2.14 o 
  -3   8  10        0.18        3.05      2.10 o 
  -2   8  10        6.72        8.45      4.99 o 
  -1   8  10       57.52       58.88     14.34 o 
   0   8  10        0.60        8.17      4.61 o 
   1   8  10       20.20       14.49      8.57 o 
  -9   9  10        2.13        6.94      2.25 o 
  -8   9  10       16.58       11.19      3.65 o 
  -7   9  10       42.83       31.31      8.20 o 
  -6   9  10        7.71       14.54      4.02 o 
  -5   9  10       17.17       12.12      2.67 o 
  -4   9  10      170.40      155.53     26.35 o 
  -3   9  10       12.90       11.16      3.48 o 
  -2   9  10       33.48       24.94     11.85 o 
  -1   9  10       20.88       11.32     11.44 o 
 -15   1  11      110.60      100.35     25.45 o 
 -14   1  11       28.19       21.77      5.82 o 
 -13   1  11       38.21       41.07      8.71 o 
 -12   1  11        2.06        1.44      1.16 o 
 -11   1  11       22.97       18.86      3.56 o 
 -10   1  11       67.90       68.86      8.35 o 
  -9   1  11      233.07      233.61      4.71 o 
  -8   1  11       84.52       65.91      8.28 o 
  -7   1  11       50.85       47.11      7.61 o 
  -6   1  11        8.67        6.23      3.46 o 
  -5   1  11      537.68      574.84     12.04 o 
  -4   1  11       82.96       82.17      8.08 o 
  -3   1  11     1626.55     1752.42     23.07 o 
  -2   1  11       11.28       11.82      5.91 o 
  -1   1  11      153.59      160.32     16.23 o 
   0   1  11       13.51       16.72      4.35 o 
   1   1  11        0.85        4.91      2.74 o 
   2   1  11      141.84      151.73     15.21 o 
   3   1  11        3.31        6.40      3.06 o 
   4   1  11        5.06        7.68      3.94 o 
 -14   2  11       51.66       41.48      7.76 o 
 -13   2  11        7.78        9.87      2.59 o 
 -12   2  11      109.49       98.75     14.69 o 
 -11   2  11       15.43       16.90      2.87 o 
 -10   2  11      125.04      132.58     11.31 o 
  -9   2  11      152.53      148.99      9.75 o 
  -8   2  11       36.45       32.00      4.44 o 
  -7   2  11       20.75       21.55      4.13 o 
  -6   2  11       47.85       37.82      6.21 o 
  -5   2  11       19.61       17.47      3.42 o 
  -4   2  11      198.25      178.51     15.22 o 
  -3   2  11      661.63      700.96     36.30 o 
  -2   2  11       82.38       87.16      9.98 o 
  -1   2  11      236.06      256.68     20.05 o 
   0   2  11      364.69      381.79     13.38 o 
   1   2  11      432.52      492.98     17.70 o 
   2   2  11        0.41        3.92      2.75 o 
   3   2  11       14.38        8.01      3.71 o 
   4   2  11       27.58       26.36      5.38 o 
 -14   3  11        0.04        1.62      1.59 o 
 -13   3  11      213.95      281.70      9.64 o 
 -12   3  11        2.28        2.32      1.72 o 
 -11   3  11        9.76       10.26      2.33 o 
 -10   3  11        0.46        1.75      1.17 o 
  -9   3  11      236.04      220.37     11.07 o 
  -8   3  11       27.87       32.69      5.49 o 
  -7   3  11      194.29      162.93     32.48 o 
  -6   3  11      132.18      115.10     13.67 o 
  -5   3  11      220.71      223.55     10.75 o 
  -4   3  11        7.03        7.87      6.31 o 
  -3   3  11        6.35        6.82      2.34 o 
  -2   3  11      157.22      172.85      7.65 o 
  -1   3  11        1.25        6.88      3.36 o 
   0   3  11      298.26      301.38     10.45 o 
   1   3  11       35.86       27.49      5.39 o 
   2   3  11      332.75      368.48     26.87 o 
   3   3  11        4.12        7.61      3.93 o 
 -14   4  11      234.18      289.40     18.86 o 
 -13   4  11        8.07        9.16      2.23 o 
 -12   4  11        5.27        5.68      2.23 o 
 -11   4  11       83.43       77.99      8.41 o 
 -10   4  11       10.91       13.78      2.91 o 
  -9   4  11       63.98       50.99      8.10 o 
  -8   4  11        7.48        6.56      2.85 o 
  -7   4  11      103.85       97.57     16.71 o 
  -6   4  11       32.84       27.18      7.76 o 
  -5   4  11      226.64      259.91     11.97 o 
  -4   4  11       17.41       21.74      3.86 o 
  -3   4  11        4.75        4.43      2.29 o 
  -2   4  11        5.54        2.90      2.45 o 
  -1   4  11        2.72        4.24      4.18 o 
   0   4  11       31.92       23.73      3.88 o 
   1   4  11        0.00        4.25      2.09 o 
   2   4  11       26.21       28.94      6.37 o 
   3   4  11       28.44       32.98      7.45 o 
 -13   5  11       19.28       20.60      6.11 o 
 -12   5  11        2.73        6.11      2.84 o 
 -11   5  11      223.08      246.52     27.01 o 
 -10   5  11        1.88        2.22      1.87 o 
  -9   5  11        1.17        1.81      1.93 o 
  -8   5  11      116.61       92.67     13.07 o 
  -7   5  11      364.68      365.58     18.52 o 
  -6   5  11        7.46       13.81      6.58 o 
  -5   5  11      223.28      228.45     22.47 o 
  -4   5  11       21.02       18.73      6.98 o 
  -3   5  11      278.45      292.73     15.09 o 
  -2   5  11       76.70       69.01     10.20 o 
  -1   5  11        9.65       12.30      4.12 o 
   0   5  11        6.35        4.61      2.18 o 
   1   5  11       34.10       35.75      6.44 o 
   2   5  11       85.08       89.18     15.42 o 
 -12   6  11       46.26       28.92      8.18 o 
 -11   6  11      550.54      715.63     40.55 o 
 -10   6  11       15.72       11.78      4.71 o 
  -9   6  11       33.55       24.04      3.92 o 
  -8   6  11        8.23       11.47      3.18 o 
  -7   6  11        2.65        3.11      1.92 o 
  -6   6  11       97.97       90.90     13.12 o 
  -5   6  11       58.33       54.08     10.69 o 
  -4   6  11        7.20        7.95      3.74 o 
  -3   6  11       28.32       20.57      6.23 o 
  -2   6  11        4.53        3.30      3.30 o 
  -1   6  11       30.14       25.16      9.97 o 
   0   6  11        0.34        1.74      2.14 o 
   1   6  11      189.42      233.24     33.77 o 
 -11   7  11      486.90      584.28     17.45 o 
 -10   7  11       76.86       62.16     13.07 o 
  -9   7  11        0.16        3.52      2.53 o 
  -8   7  11       21.24       17.54      4.37 o 
  -7   7  11       30.80       26.68      8.39 o 
  -6   7  11       42.65       46.63     12.37 o 
  -5   7  11       25.00       29.33     10.54 o 
  -4   7  11        8.58        9.91      5.49 o 
  -3   7  11       66.11       79.36     21.38 o 
  -2   7  11      102.05      108.26     28.33 o 
  -1   7  11       92.91      123.91     32.26 o 
   0   7  11        2.98       12.47      9.26 o 
  -9   8  11        0.46        4.75      3.12 o 
  -8   8  11       11.30        4.02      5.17 o 
  -7   8  11       19.38       37.41      9.35 o 
  -6   8  11        6.86        7.76      7.20 o 
  -5   8  11       26.11       13.87      9.76 o 
  -4   8  11        1.40       -1.25      3.71 o 
  -3   8  11        2.14        2.90      3.77 o 
  -2   8  11       62.47       50.44     15.40 o 
  -1   8  11      117.18      128.27     33.23 o 
 -10   0  12      224.30      210.87     22.79 o 
  -9   0  12      107.05      101.49     16.46 o 
  -8   0  12      292.08      288.43     27.77 o 
  -7   0  12      246.39      216.33      9.38 o 
  -6   0  12      800.20      848.23     19.58 o 
  -5   0  12      355.01      378.92     42.80 o 
  -4   0  12       55.41       60.41     13.90 o 
  -3   0  12        6.11        4.05      2.84 o 
  -2   0  12        2.21        4.74      4.64 o 
  -1   0  12       17.34       12.41      5.02 o 
   0   0  12       58.21       55.77     10.35 o 
   1   0  12        8.61        6.27      3.65 o 
   2   0  12       14.57       26.59      8.45 o 
 -11   1  12      167.55      199.84     10.38 o 
 -10   1  12        4.11        1.59      2.56 o 
  -9   1  12       52.77       38.00     10.32 o 
  -8   1  12       64.87       55.90      8.56 o 
  -7   1  12        0.24        3.71      2.02 o 
  -6   1  12       10.18        9.49      2.32 o 
  -5   1  12       13.49       10.63      2.90 o 
  -4   1  12      396.64      402.59     13.32 o 
  -3   1  12      267.03      301.19     15.98 o 
  -2   1  12       26.59       22.61      4.41 o 
  -1   1  12       65.34       68.01      9.96 o 
   0   1  12      111.18       93.97     12.51 o 
   1   1  12      265.62      316.10      9.87 o 
   2   1  12       20.58       26.06      5.54 o 
 -13   2  12       31.12       22.85      7.70 o 
 -12   2  12        5.83        5.49      2.87 o 
 -11   2  12       38.90       33.70      7.33 o 
 -10   2  12       61.68       39.71     11.81 o 
  -9   2  12       17.23       14.90      5.30 o 
  -8   2  12       57.98       45.63     14.37 o 
  -7   2  12       44.23       30.99      6.42 o 
  -6   2  12       67.54       43.76      7.15 o 
  -5   2  12      170.72      191.95     11.14 o 
  -4   2  12        5.81        8.17      2.44 o 
  -3   2  12     1362.64     1579.82     45.98 o 
  -2   2  12        1.99        2.21      2.24 o 
  -1   2  12       59.92       61.65     12.56 o 
   0   2  12       52.90       51.64      9.85 o 
   1   2  12       38.40       39.86      7.21 o 
   2   2  12       99.74       87.58     17.62 o 
 -13   3  12        3.53        9.10      3.77 o 
 -12   3  12        2.56        6.05      4.49 o 
 -11   3  12      104.43      103.43     17.67 o 
 -10   3  12      111.01      114.71     12.16 o 
  -9   3  12        0.61        6.73      3.83 o 
  -8   3  12       10.11        4.21      5.70 o 
  -7   3  12      165.12      157.91     24.53 o 
  -6   3  12        0.14        4.71      3.27 o 
  -5   3  12       54.09       54.83     10.00 o 
  -4   3  12        0.78        3.72      2.62 o 
  -3   3  12      103.40      110.22     16.27 o 
  -2   3  12       78.13       79.61     12.82 o 
  -1   3  12       28.35       27.05      6.41 o 
   0   3  12       16.74       15.55      4.19 o 
   1   3  12       55.36       51.68      9.78 o 
   2   3  12       78.13       59.03     16.52 o 
 -13   4  12        5.83       15.87      5.08 o 
 -12   4  12       47.15       46.60     10.69 o 
 -11   4  12       97.99      131.64     15.21 o 
 -10   4  12        8.05        7.23      5.49 o 
  -9   4  12        2.54        4.18      3.24 o 
  -8   4  12       22.51       16.05      5.77 o 
  -7   4  12       16.71       18.48      6.17 o 
  -6   4  12       33.28       26.22      7.82 o 
  -5   4  12        0.34        6.61      3.99 o 
  -4   4  12        5.95       14.68      7.04 o 
  -3   4  12       59.82       51.40     12.00 o 
  -2   4  12        0.40        1.84      1.54 o 
  -1   4  12       29.73       28.76      6.89 o 
   0   4  12       46.39       53.09      8.09 o 
   1   4  12       52.47       56.22     12.62 o 
 -12   5  12      245.82      275.43     30.36 o 
 -11   5  12       95.70       72.44     18.77 o 
 -10   5  12       68.20       73.63     19.17 o 
  -9   5  12      230.89      202.02     39.68 o 
  -8   5  12       43.08       36.19      8.48 o 
  -7   5  12      113.73      101.24     20.26 o 
  -6   5  12        0.02        0.97      3.05 o 
  -5   5  12       14.95       15.65      4.27 o 
  -4   5  12       15.46        8.57      4.61 o 
  -3   5  12       60.02       63.22     13.75 o 
  -2   5  12        0.26        4.68      4.02 o 
  -1   5  12       96.66      109.63     19.42 o 
   0   5  12        0.19        3.12      2.14 o 
 -11   6  12       98.54       99.41     25.69 o 
 -10   6  12       97.60      119.51     33.85 o 
  -9   6  12       61.74       56.51     13.72 o 
  -8   6  12        1.47        2.43      3.37 o 
  -7   6  12       50.76       47.82     17.49 o 
  -6   6  12        0.78        5.17      4.64 o 
  -5   6  12       95.76       95.91     22.85 o 
  -4   6  12       40.10       45.14     10.82 o 
  -3   6  12      110.39      130.20     30.89 o 
  -2   6  12      114.68      130.42     31.67 o 
  -1   6  12       28.30       24.69      8.14 o 
  -9   7  12        1.50        2.56      1.87 o 
  -8   7  12       26.70       27.12      9.20 o 
  -7   7  12       59.61       72.75     22.88 o 
  -6   7  12       96.26       98.16     31.48 o 
  -5   7  12       38.99       29.55     10.29 o 
  -4   7  12       32.02       31.42     10.38 o 
  -3   7  12        5.81        5.80      4.61 o 
  -2   7  12       38.43       45.51     13.93 o 
 -10   1  13       10.84        4.86      3.30 o 
  -9   1  13        2.77        8.29      4.46 o 
  -8   1  13        7.69        3.68      2.28 o 
  -7   1  13       56.43       41.41      7.52 o 
  -6   1  13       23.56       17.20      3.08 o 
  -5   1  13      463.91      520.96     32.75 o 
  -4   1  13      111.63       98.99     12.44 o 
  -3   1  13       20.04       14.47      5.27 o 
  -2   1  13        0.73        4.70      2.38 o 
  -1   1  13       62.38       55.26     12.03 o 
   0   1  13        2.33        5.04      2.67 o 
 -12   2  13       21.62       21.07      7.17 o 
 -11   2  13        1.91        2.03      2.24 o 
 -10   2  13       30.51       21.45      4.83 o 
  -9   2  13      128.60       99.72     31.45 o 
  -8   2  13        7.68       12.22      5.17 o 
  -7   2  13        3.75        9.07      4.08 o 
  -6   2  13        0.01        4.21      5.21 o 
  -5   2  13        7.81        4.71      2.19 o 
  -4   2  13      199.48      202.07     18.10 o 
  -3   2  13       49.33       55.36      9.38 o 
  -2   2  13       14.89       13.75      3.63 o 
  -1   2  13       31.45       27.75      5.11 o 
   0   2  13        4.48        7.27      2.63 o 
 -12   3  13        3.72        2.52      3.43 o 
 -11   3  13        1.21        4.30      2.68 o 
 -10   3  13        0.30        0.44      2.43 o 
  -9   3  13       38.17       28.15      9.91 o 
  -8   3  13      203.56      239.05     32.79 o 
  -7   3  13        2.93        5.80      4.43 o 
  -6   3  13      169.24      181.73     18.33 o 
  -5   3  13        1.35       -0.12      3.77 o 
  -4   3  13      126.67      140.99     27.84 o 
  -3   3  13       81.59       57.23     11.68 o 
  -2   3  13        3.49        4.84      2.50 o 
  -1   3  13        4.57        3.89      2.64 o 
   0   3  13        6.57        4.71      2.26 o 
 -11   4  13       53.61       55.89     12.47 o 
 -10   4  13        2.89        4.99      3.71 o 
  -9   4  13        7.08        7.89      4.33 o 
  -8   4  13       24.91       27.40      8.51 o 
  -7   4  13       59.41       44.42      9.38 o 
  -6   4  13       99.24       87.53     18.61 o 
  -5   4  13        4.99        5.05      5.45 o 
  -4   4  13        4.21        2.71      2.81 o 
  -3   4  13       45.45       53.77     13.00 o 
  -2   4  13        5.89        8.14      4.33 o 
  -1   4  13      146.17      172.67     21.22 o 
 -10   5  13       72.01       70.54     18.36 o 
  -9   5  13       92.20       72.07     22.91 o 
  -8   5  13       27.74       24.41      9.35 o 
  -7   5  13       39.01       27.96     10.01 o 
  -6   5  13       69.08       56.98     19.79 o 
  -5   5  13        7.12       11.53      4.18 o 
  -4   5  13       43.22       28.09     14.06 o 
  -3   5  13      374.37      479.41     43.58 o 
  -2   5  13       26.61       27.77      8.07 o 
  -9   6  13       74.25       62.22     19.92 o 
  -8   6  13        1.17        1.56      2.65 o 
  -7   6  13        9.73       13.12      6.33 o 
  -6   6  13        1.22        4.08      3.49 o 
  -5   6  13       10.95        5.77      4.61 o 
  -4   6  13       22.35       17.71      7.14 o 
  -7   0  14      114.32      129.33     14.93 o 
  -6   0  14       12.40        5.70      3.90 o 
  -5   0  14       74.86       71.94     10.91 o 
  -4   0  14       31.83       18.30      6.80 o 
  -3   0  14       89.85       78.71     21.60 o 
  -9   1  14      101.84       67.05     17.77 o 
  -8   1  14        3.81        4.11      3.05 o 
  -7   1  14        0.63        1.75      2.37 o 
  -6   1  14       76.11       59.23     12.06 o 
  -5   1  14       31.06       26.47      7.37 o 
  -4   1  14        0.19        3.08      2.15 o 
  -3   1  14        0.25        2.93      2.17 o 
  -2   1  14        0.06        5.25      3.26 o 
 -10   2  14       23.52       12.37      5.45 o 
  -9   2  14      156.92      151.09     24.87 o 
  -8   2  14        0.83        4.49      4.68 o 
  -7   2  14       49.17       42.77     12.28 o 
  -6   2  14      113.75      116.02     20.32 o 
  -5   2  14      107.51       74.69     26.68 o 
  -4   2  14       25.84       19.47      4.00 o 
  -3   2  14        1.49        4.18      2.15 o 
 -10   3  14       11.40       10.47      6.02 o 
  -9   3  14       15.61       16.33      5.49 o 
  -8   3  14        4.85        8.57      6.05 o 
  -7   3  14       80.69       92.33     28.68 o 
  -6   3  14        9.79       11.66      3.99 o 
  -5   3  14       23.93       19.98      7.82 o 
  -4   3  14       14.53       14.56      7.92 o 
  -3   3  14        0.09        4.99      5.74 o 
  -9   4  14       16.93       22.13     10.66 o 
  -8   4  14       38.10       33.91     11.38 o 
  -7   4  14      115.45      105.02     24.38 o 
  -6   4  14        1.70        3.99      4.64 o 
  -5   4  14      615.80      722.24     20.95 o 
                                                 
